# Supplementary material for: Microwave-assisted synthesis and in vitro and in silico studies of pyrano[3,2-c]quinoline-3-carboxylates as dual acting anti-cancer and anti-microbial agents and potential topoisomerase II and DNA-gyrase inhibitors
Source: RSC Adv. 2025 Jan 21;15(3):1941–56. doi: 10.1039/d4ra06201a (PMC11749604; doi:10.1039/d4ra06201a)
Supplement: RA-015-D4RA06201A-s002 [file RA-015-D4RA06201A-s002.cif]

# Supplementary Information (SI) for RSC Advances.
# This journal is © The Royal Society of Chemistry 2024

####################################################################### 
# 
# This file contains crystal structure data downloaded from the 
# Cambridge Structural Database (CSD) hosted by the Cambridge 
# Crystallographic Data Centre (CCDC).
# 
# Full information about CCDC data access policies and citation 
# guidelines are available at http://www.ccdc.cam.ac.uk/access/V1 
# 
# Audit and citation data items may have been added by the CCDC. 
# Please retain this information to preserve the provenance of 
# this file and to allow appropriate attribution of the data. 
# 
#######################################################################

data_sb1526_hy_compound_3a
_database_code_depnum_ccdc_archive 'CCDC 2312660'
loop_
_audit_author_name
_audit_author_address
'Martin Nieger'
;University of Helsinki
Finland
;
_audit_update_record             
;
2023-12-07 deposited with the CCDC.	2024-12-23 downloaded from the CCDC.
;

_audit_creation_method           SHELXL-2014/7
_shelx_SHELXL_version_number     2014/7
_chemical_name_systematic        
'ethyl 2-amino-4-(furan-2-yl)-5-oxo-5,6-dihydro-4H-pyrano[3,2-c]quinoline-3-carboxylate'

_chemical_name_common            ?
_chemical_melting_point          ?
_chemical_formula_moiety         'C19 H16 N2 O5'
_chemical_formula_sum            'C19 H16 N2 O5'
_chemical_formula_weight         352.34

loop_
_atom_type_symbol
_atom_type_description
_atom_type_scat_dispersion_real
_atom_type_scat_dispersion_imag
_atom_type_scat_source
C C 0.0181 0.0091 'International Tables Vol C Tables 4.2.6.8 and 6.1.1.4'
H H 0.0000 0.0000 'International Tables Vol C Tables 4.2.6.8 and 6.1.1.4'
N N 0.0311 0.0180 'International Tables Vol C Tables 4.2.6.8 and 6.1.1.4'
O O 0.0492 0.0322 'International Tables Vol C Tables 4.2.6.8 and 6.1.1.4'

_space_group_crystal_system      triclinic
_space_group_IT_number           2
_space_group_name_H-M_alt        'P -1'
_space_group_name_Hall           '-P 1'

_shelx_space_group_comment       
;
The symmetry employed for this shelxl refinement is uniquely defined
by the following loop, which should always be used as a source of
symmetry information in preference to the above space-group names.
They are only intended as comments.
;

loop_
_space_group_symop_operation_xyz
'x, y, z'
'-x, -y, -z'

_cell_length_a                   8.2266(2)
_cell_length_b                   8.5847(3)
_cell_length_c                   12.5866(3)
_cell_angle_alpha                106.141(3)
_cell_angle_beta                 103.673(2)
_cell_angle_gamma                100.320(2)
_cell_volume                     800.60(4)
_cell_formula_units_Z            2
_cell_measurement_temperature    120(2)
_cell_measurement_reflns_used    10226
_cell_measurement_theta_min      3.8
_cell_measurement_theta_max      78.3

_exptl_crystal_description       blocks
_exptl_crystal_colour            orange
_exptl_crystal_density_meas      ?
_exptl_crystal_density_method    ?
_exptl_crystal_density_diffrn    1.462
_exptl_crystal_F_000             368
_exptl_transmission_factor_min   ?
_exptl_transmission_factor_max   ?
_exptl_crystal_size_max          0.104
_exptl_crystal_size_mid          0.077
_exptl_crystal_size_min          0.036
_exptl_absorpt_coefficient_mu    0.895
_shelx_estimated_absorpt_T_min   0.913
_shelx_estimated_absorpt_T_max   0.968
_exptl_absorpt_correction_type   multi-scan
_exptl_absorpt_correction_T_min  0.88553
_exptl_absorpt_correction_T_max  1.00000
_exptl_absorpt_process_details   
;
CrysAlisPro 1.171.42.49 (Rigaku Oxford Diffraction, 2022)
Empirical absorption correction using spherical harmonics,
implemented in SCALE3 ABSPACK scaling algorithm.
;
_exptl_absorpt_special_details   ?


_diffrn_ambient_temperature      120(2)
_diffrn_radiation_wavelength     1.54184
_diffrn_radiation_type           CuK\a
_diffrn_source                   'Rotating-anode X-ray tube'
_diffrn_source_type              'PhotonJet R (Cu) X-ray Source'
_diffrn_radiation_probe          x-ray
_diffrn_radiation_monochromator  mirror
_diffrn_measurement_device       'four-circle diffractometer'
_diffrn_measurement_device_type  'XtaLAB Synergy R, HyPix-Arc 100'
_diffrn_detector                 'Hybrid Pixel Array Detector'
_diffrn_detector_type            'HyPix-Arc 100'
_diffrn_detector_area_resol_mean 10.0000

_diffrn_measurement_method       'omega scans, 0.5 deg.'

_diffrn_reflns_number            17010
_diffrn_reflns_av_unetI/netI     0.0202
_diffrn_reflns_av_R_equivalents  0.0243
_diffrn_reflns_limit_h_min       -10
_diffrn_reflns_limit_h_max       10
_diffrn_reflns_limit_k_min       -10
_diffrn_reflns_limit_k_max       10
_diffrn_reflns_limit_l_min       -16
_diffrn_reflns_limit_l_max       14
_diffrn_reflns_theta_min         3.836
_diffrn_reflns_theta_max         79.251
_diffrn_reflns_theta_full        67.684
_diffrn_measured_fraction_theta_max 0.987
_diffrn_measured_fraction_theta_full 0.999
_diffrn_reflns_Laue_measured_fraction_max 0.987
_diffrn_reflns_Laue_measured_fraction_full 0.999
_diffrn_reflns_point_group_measured_fraction_max 0.987
_diffrn_reflns_point_group_measured_fraction_full 0.999
_reflns_number_total             3430
_reflns_number_gt                3087
_reflns_threshold_expression     'I > 2\s(I)'
_reflns_Friedel_coverage         0.000
_reflns_Friedel_fraction_max     .
_reflns_Friedel_fraction_full    .

_reflns_special_details          
;
 Reflections were merged by SHELXL according to the crystal
 class for the calculation of statistics and refinement.
 
 _reflns_Friedel_fraction is defined as the number of unique
 Friedel pairs measured divided by the number that would be
 possible theoretically, ignoring centric projections and
 systematic absences.
;

_computing_data_collection       'CrysAlisPro 1.171.42.49 (Rigaku OD, 2022)'
_computing_cell_refinement       'CrysAlisPro 1.171.42.49 (Rigaku OD, 2022)'
_computing_data_reduction        'CrysAlisPro 1.171.42.49 (Rigaku OD, 2022)'
_computing_structure_solution    SHELXT
_computing_structure_refinement  'SHELXL-2014/7 (Sheldrick, 2014)'
_computing_molecular_graphics    ?
_computing_publication_material  ?

_refine_special_details          ?

_refine_ls_structure_factor_coef Fsqd
_refine_ls_matrix_type           full
_refine_ls_weighting_scheme      calc
_refine_ls_weighting_details     
'w=1/[\s^2^(Fo^2^)+(0.0651P)^2^+0.2659P] where P=(Fo^2^+2Fc^2^)/3'
_atom_sites_solution_primary     dual
_atom_sites_solution_secondary   difmap
_atom_sites_solution_hydrogens   mixed
_refine_ls_hydrogen_treatment    mixed
_refine_ls_extinction_method     none
_refine_ls_extinction_coef       .
_refine_ls_number_reflns         3430
_refine_ls_number_parameters     244
_refine_ls_number_restraints     3
_refine_ls_R_factor_all          0.0428
_refine_ls_R_factor_gt           0.0393
_refine_ls_wR_factor_ref         0.1155
_refine_ls_wR_factor_gt          0.1130
_refine_ls_goodness_of_fit_ref   1.066
_refine_ls_restrained_S_all      1.065
_refine_ls_shift/su_max          0.000
_refine_ls_shift/su_mean         0.000

loop_
_atom_site_label
_atom_site_type_symbol
_atom_site_fract_x
_atom_site_fract_y
_atom_site_fract_z
_atom_site_U_iso_or_equiv
_atom_site_adp_type
_atom_site_occupancy
_atom_site_site_symmetry_order
_atom_site_calc_flag
_atom_site_refinement_flags_posn
_atom_site_refinement_flags_adp
_atom_site_refinement_flags_occupancy
_atom_site_disorder_assembly
_atom_site_disorder_group
O1 O 0.69097(12) 0.53171(11) 0.48221(7) 0.0223(2) Uani 1 1 d . . . . .
C2 C 0.71392(16) 0.63514(15) 0.59278(11) 0.0209(3) Uani 1 1 d . . . . .
N2 N 0.66369(16) 0.77405(14) 0.58790(10) 0.0258(2) Uani 1 1 d D . . . .
H2A H 0.620(2) 0.779(2) 0.5192(13) 0.039 Uiso 1 1 d D U . . .
H2B H 0.675(3) 0.844(2) 0.6552(13) 0.039 Uiso 1 1 d D U . . .
C3 C 0.77860(16) 0.59578(15) 0.68877(11) 0.0210(3) Uani 1 1 d . . . . .
C4 C 0.82658(16) 0.43071(15) 0.67970(10) 0.0201(3) Uani 1 1 d . . . . .
H4 H 0.9442 0.4559 0.7359 0.024 Uiso 1 1 calc R U . . .
C4A C 0.83665(16) 0.35131(15) 0.55902(10) 0.0202(3) Uani 1 1 d . . . . .
C5 C 0.92262(16) 0.21661(15) 0.53878(11) 0.0209(3) Uani 1 1 d . . . . .
O5 O 0.99473(12) 0.16854(12) 0.61791(8) 0.0255(2) Uani 1 1 d . . . . .
N6 N 0.92153(14) 0.14386(14) 0.42738(9) 0.0228(2) Uani 1 1 d D . . . .
H6 H 0.963(2) 0.0529(19) 0.4150(14) 0.027 Uiso 1 1 d D U . . .
C6A C 0.84240(16) 0.18600(16) 0.33394(11) 0.0215(3) Uani 1 1 d . . . . .
C7 C 0.84347(17) 0.09928(17) 0.22192(12) 0.0251(3) Uani 1 1 d . . . . .
H7 H 0.9005 0.0119 0.2100 0.030 Uiso 1 1 calc R U . . .
C8 C 0.76135(19) 0.14160(17) 0.12934(12) 0.0276(3) Uani 1 1 d . . . . .
H8 H 0.7626 0.0835 0.0535 0.033 Uiso 1 1 calc R U . . .
C9 C 0.67596(19) 0.26953(18) 0.14602(12) 0.0285(3) Uani 1 1 d . . . . .
H9 H 0.6173 0.2955 0.0812 0.034 Uiso 1 1 calc R U . . .
C10 C 0.67651(18) 0.35801(16) 0.25588(11) 0.0253(3) Uani 1 1 d . . . . .
H10 H 0.6204 0.4462 0.2668 0.030 Uiso 1 1 calc R U . . .
C10A C 0.76029(16) 0.31738(15) 0.35161(11) 0.0210(3) Uani 1 1 d . . . . .
C10B C 0.76528(15) 0.39932(15) 0.46920(11) 0.0200(3) Uani 1 1 d . . . . .
C11 C 0.79351(16) 0.71125(16) 0.80144(11) 0.0225(3) Uani 1 1 d . . . . .
O11 O 0.76573(13) 0.85065(11) 0.82169(8) 0.0271(2) Uani 1 1 d . . . . .
O12 O 0.84011(14) 0.64453(12) 0.88501(8) 0.0280(2) Uani 1 1 d . . . . .
C13 C 0.8435(2) 0.73979(18) 1.00040(12) 0.0320(3) Uani 1 1 d . . . . .
H13A H 0.7488 0.7967 0.9964 0.038 Uiso 1 1 calc R U . . .
H13B H 0.9555 0.8261 1.0409 0.038 Uiso 1 1 calc R U . . .
C14 C 0.8206(2) 0.6172(2) 1.06328(14) 0.0402(4) Uani 1 1 d . . . . .
H14A H 0.8221 0.6767 1.1423 0.060 Uiso 1 1 calc R U . . .
H14B H 0.7094 0.5326 1.0223 0.060 Uiso 1 1 calc R U . . .
H14C H 0.9151 0.5619 1.0665 0.060 Uiso 1 1 calc R U . . .
C15 C 0.70184(16) 0.31039(15) 0.70926(10) 0.0204(3) Uani 1 1 d . . . . .
C16 C 0.71939(18) 0.19775(17) 0.76441(12) 0.0280(3) Uani 1 1 d . . . . .
H16 H 0.8242 0.1723 0.7958 0.034 Uiso 1 1 calc R U . . .
C17 C 0.55060(19) 0.12357(17) 0.76681(12) 0.0285(3) Uani 1 1 d . . . . .
H17 H 0.5215 0.0401 0.8003 0.034 Uiso 1 1 calc R U . . .
C18 C 0.44193(19) 0.19558(18) 0.71223(13) 0.0300(3) Uani 1 1 d . . . . .
H18 H 0.3205 0.1705 0.7007 0.036 Uiso 1 1 calc R U . . .
O19 O 0.53085(12) 0.31074(12) 0.67537(8) 0.0273(2) Uani 1 1 d . . . . .

loop_
_atom_site_aniso_label
_atom_site_aniso_U_11
_atom_site_aniso_U_22
_atom_site_aniso_U_33
_atom_site_aniso_U_23
_atom_site_aniso_U_13
_atom_site_aniso_U_12
O1 0.0272(5) 0.0206(4) 0.0223(4) 0.0086(3) 0.0068(3) 0.0127(4)
C2 0.0207(6) 0.0183(6) 0.0246(6) 0.0070(5) 0.0074(5) 0.0067(4)
N2 0.0342(6) 0.0224(5) 0.0246(5) 0.0101(4) 0.0082(5) 0.0142(5)
C3 0.0222(6) 0.0181(6) 0.0244(6) 0.0081(5) 0.0077(5) 0.0073(4)
C4 0.0222(6) 0.0187(6) 0.0215(6) 0.0082(5) 0.0061(5) 0.0085(5)
C4A 0.0203(6) 0.0184(6) 0.0232(6) 0.0075(5) 0.0069(5) 0.0071(5)
C5 0.0191(6) 0.0205(6) 0.0250(6) 0.0089(5) 0.0067(5) 0.0080(5)
O5 0.0294(5) 0.0264(5) 0.0248(4) 0.0100(4) 0.0073(4) 0.0163(4)
N6 0.0247(5) 0.0217(5) 0.0255(5) 0.0085(4) 0.0086(4) 0.0121(4)
C6A 0.0200(6) 0.0214(6) 0.0244(6) 0.0087(5) 0.0077(5) 0.0059(5)
C7 0.0266(6) 0.0233(6) 0.0277(6) 0.0083(5) 0.0115(5) 0.0085(5)
C8 0.0330(7) 0.0267(7) 0.0243(6) 0.0085(5) 0.0122(5) 0.0063(5)
C9 0.0346(7) 0.0286(7) 0.0255(6) 0.0134(5) 0.0090(5) 0.0094(6)
C10 0.0295(7) 0.0234(6) 0.0268(6) 0.0117(5) 0.0091(5) 0.0100(5)
C10A 0.0212(6) 0.0195(6) 0.0239(6) 0.0090(5) 0.0076(5) 0.0057(5)
C10B 0.0185(6) 0.0177(6) 0.0256(6) 0.0083(5) 0.0074(5) 0.0069(4)
C11 0.0233(6) 0.0203(6) 0.0255(6) 0.0091(5) 0.0077(5) 0.0074(5)
O11 0.0343(5) 0.0209(5) 0.0282(5) 0.0078(4) 0.0103(4) 0.0120(4)
O12 0.0421(6) 0.0231(5) 0.0217(4) 0.0084(4) 0.0100(4) 0.0142(4)
C13 0.0469(9) 0.0275(7) 0.0234(6) 0.0073(5) 0.0117(6) 0.0146(6)
C14 0.0568(10) 0.0377(8) 0.0322(8) 0.0150(6) 0.0175(7) 0.0162(7)
C15 0.0209(6) 0.0198(6) 0.0216(6) 0.0063(4) 0.0065(4) 0.0088(4)
C16 0.0267(7) 0.0268(7) 0.0343(7) 0.0156(5) 0.0074(5) 0.0104(5)
C17 0.0325(7) 0.0244(6) 0.0342(7) 0.0149(5) 0.0131(6) 0.0089(5)
C18 0.0265(7) 0.0296(7) 0.0408(8) 0.0181(6) 0.0141(6) 0.0091(5)
O19 0.0228(5) 0.0300(5) 0.0367(5) 0.0194(4) 0.0100(4) 0.0108(4)

_geom_special_details            
;
 All esds (except the esd in the dihedral angle between two l.s. planes)
 are estimated using the full covariance matrix.  The cell esds are taken
 into account individually in the estimation of esds in distances, angles
 and torsion angles; correlations between esds in cell parameters are only
 used when they are defined by crystal symmetry.  An approximate (isotropic)
 treatment of cell esds is used for estimating esds involving l.s. planes.
;

loop_
_geom_bond_atom_site_label_1
_geom_bond_atom_site_label_2
_geom_bond_distance
_geom_bond_site_symmetry_2
_geom_bond_publ_flag
O1 C10B 1.3730(14) . ?
O1 C2 1.3746(15) . ?
C2 N2 1.3423(16) . ?
C2 C3 1.3580(17) . ?
N2 H2A 0.873(14) . ?
N2 H2B 0.863(14) . ?
C3 C11 1.4496(17) . ?
C3 C4 1.5195(16) . ?
C4 C15 1.5076(17) . ?
C4 C4A 1.5109(16) . ?
C4 H4 1.0000 . ?
C4A C10B 1.3507(17) . ?
C4A C5 1.4549(16) . ?
C5 O5 1.2454(15) . ?
C5 N6 1.3642(16) . ?
N6 C6A 1.3773(16) . ?
N6 H6 0.896(14) . ?
C6A C7 1.4024(17) . ?
C6A C10A 1.4080(17) . ?
C7 C8 1.3774(19) . ?
C7 H7 0.9500 . ?
C8 C9 1.401(2) . ?
C8 H8 0.9500 . ?
C9 C10 1.3787(19) . ?
C9 H9 0.9500 . ?
C10 C10A 1.4056(17) . ?
C10 H10 0.9500 . ?
C10A C10B 1.4384(17) . ?
C11 O11 1.2269(16) . ?
C11 O12 1.3433(15) . ?
O12 C13 1.4461(16) . ?
C13 C14 1.494(2) . ?
C13 H13A 0.9900 . ?
C13 H13B 0.9900 . ?
C14 H14A 0.9800 . ?
C14 H14B 0.9800 . ?
C14 H14C 0.9800 . ?
C15 C16 1.3467(18) . ?
C15 O19 1.3708(15) . ?
C16 C17 1.4312(19) . ?
C16 H16 0.9500 . ?
C17 C18 1.341(2) . ?
C17 H17 0.9500 . ?
C18 O19 1.3726(16) . ?
C18 H18 0.9500 . ?

loop_
_geom_angle_atom_site_label_1
_geom_angle_atom_site_label_2
_geom_angle_atom_site_label_3
_geom_angle
_geom_angle_site_symmetry_1
_geom_angle_site_symmetry_3
_geom_angle_publ_flag
C10B O1 C2 118.28(10) . . ?
N2 C2 C3 127.76(12) . . ?
N2 C2 O1 109.41(11) . . ?
C3 C2 O1 122.83(11) . . ?
C2 N2 H2A 117.3(13) . . ?
C2 N2 H2B 113.3(13) . . ?
H2A N2 H2B 129.3(18) . . ?
C2 C3 C11 118.64(11) . . ?
C2 C3 C4 121.46(11) . . ?
C11 C3 C4 119.84(11) . . ?
C15 C4 C4A 110.50(10) . . ?
C15 C4 C3 112.59(10) . . ?
C4A C4 C3 109.47(10) . . ?
C15 C4 H4 108.0 . . ?
C4A C4 H4 108.0 . . ?
C3 C4 H4 108.0 . . ?
C10B C4A C5 119.18(11) . . ?
C10B C4A C4 121.98(11) . . ?
C5 C4A C4 118.82(11) . . ?
O5 C5 N6 120.71(11) . . ?
O5 C5 C4A 122.68(11) . . ?
N6 C5 C4A 116.62(11) . . ?
C5 N6 C6A 124.91(11) . . ?
C5 N6 H6 115.2(11) . . ?
C6A N6 H6 119.3(11) . . ?
N6 C6A C7 120.48(11) . . ?
N6 C6A C10A 119.47(11) . . ?
C7 C6A C10A 120.04(12) . . ?
C8 C7 C6A 119.61(12) . . ?
C8 C7 H7 120.2 . . ?
C6A C7 H7 120.2 . . ?
C7 C8 C9 120.60(12) . . ?
C7 C8 H8 119.7 . . ?
C9 C8 H8 119.7 . . ?
C10 C9 C8 120.46(13) . . ?
C10 C9 H9 119.8 . . ?
C8 C9 H9 119.8 . . ?
C9 C10 C10A 119.83(12) . . ?
C9 C10 H10 120.1 . . ?
C10A C10 H10 120.1 . . ?
C10 C10A C6A 119.43(12) . . ?
C10 C10A C10B 124.22(11) . . ?
C6A C10A C10B 116.33(11) . . ?
C4A C10B O1 122.80(11) . . ?
C4A C10B C10A 123.36(11) . . ?
O1 C10B C10A 113.83(10) . . ?
O11 C11 O12 122.53(11) . . ?
O11 C11 C3 126.63(12) . . ?
O12 C11 C3 110.83(10) . . ?
C11 O12 C13 116.62(10) . . ?
O12 C13 C14 106.71(11) . . ?
O12 C13 H13A 110.4 . . ?
C14 C13 H13A 110.4 . . ?
O12 C13 H13B 110.4 . . ?
C14 C13 H13B 110.4 . . ?
H13A C13 H13B 108.6 . . ?
C13 C14 H14A 109.5 . . ?
C13 C14 H14B 109.5 . . ?
H14A C14 H14B 109.5 . . ?
C13 C14 H14C 109.5 . . ?
H14A C14 H14C 109.5 . . ?
H14B C14 H14C 109.5 . . ?
C16 C15 O19 109.48(11) . . ?
C16 C15 C4 134.10(12) . . ?
O19 C15 C4 116.42(10) . . ?
C15 C16 C17 107.20(12) . . ?
C15 C16 H16 126.4 . . ?
C17 C16 H16 126.4 . . ?
C18 C17 C16 106.12(12) . . ?
C18 C17 H17 126.9 . . ?
C16 C17 H17 126.9 . . ?
C17 C18 O19 110.44(12) . . ?
C17 C18 H18 124.8 . . ?
O19 C18 H18 124.8 . . ?
C15 O19 C18 106.75(10) . . ?

loop_
_geom_torsion_atom_site_label_1
_geom_torsion_atom_site_label_2
_geom_torsion_atom_site_label_3
_geom_torsion_atom_site_label_4
_geom_torsion
_geom_torsion_site_symmetry_1
_geom_torsion_site_symmetry_2
_geom_torsion_site_symmetry_3
_geom_torsion_site_symmetry_4
_geom_torsion_publ_flag
C10B O1 C2 N2 167.53(11) . . . . ?
C10B O1 C2 C3 -12.31(17) . . . . ?
N2 C2 C3 C11 1.8(2) . . . . ?
O1 C2 C3 C11 -178.36(11) . . . . ?
N2 C2 C3 C4 178.78(12) . . . . ?
O1 C2 C3 C4 -1.42(19) . . . . ?
C2 C3 C4 C15 -108.31(13) . . . . ?
C11 C3 C4 C15 68.60(15) . . . . ?
C2 C3 C4 C4A 15.02(16) . . . . ?
C11 C3 C4 C4A -168.07(11) . . . . ?
C15 C4 C4A C10B 107.58(13) . . . . ?
C3 C4 C4A C10B -16.97(16) . . . . ?
C15 C4 C4A C5 -71.04(14) . . . . ?
C3 C4 C4A C5 164.41(11) . . . . ?
C10B C4A C5 O5 178.27(12) . . . . ?
C4 C4A C5 O5 -3.07(18) . . . . ?
C10B C4A C5 N6 -1.53(18) . . . . ?
C4 C4A C5 N6 177.13(11) . . . . ?
O5 C5 N6 C6A 178.63(11) . . . . ?
C4A C5 N6 C6A -1.57(19) . . . . ?
C5 N6 C6A C7 -177.70(11) . . . . ?
C5 N6 C6A C10A 2.40(19) . . . . ?
N6 C6A C7 C8 179.02(12) . . . . ?
C10A C6A C7 C8 -1.08(19) . . . . ?
C6A C7 C8 C9 -0.4(2) . . . . ?
C7 C8 C9 C10 1.6(2) . . . . ?
C8 C9 C10 C10A -1.3(2) . . . . ?
C9 C10 C10A C6A -0.2(2) . . . . ?
C9 C10 C10A C10B -178.63(12) . . . . ?
N6 C6A C10A C10 -178.71(11) . . . . ?
C7 C6A C10A C10 1.39(19) . . . . ?
N6 C6A C10A C10B -0.15(18) . . . . ?
C7 C6A C10A C10B 179.94(11) . . . . ?
C5 C4A C10B O1 -176.04(11) . . . . ?
C4 C4A C10B O1 5.34(19) . . . . ?
C5 C4A C10B C10A 3.81(19) . . . . ?
C4 C4A C10B C10A -174.81(11) . . . . ?
C2 O1 C10B C4A 10.35(17) . . . . ?
C2 O1 C10B C10A -169.52(10) . . . . ?
C10 C10A C10B C4A 175.52(12) . . . . ?
C6A C10A C10B C4A -2.95(19) . . . . ?
C10 C10A C10B O1 -4.61(18) . . . . ?
C6A C10A C10B O1 176.91(10) . . . . ?
C2 C3 C11 O11 -6.0(2) . . . . ?
C4 C3 C11 O11 177.00(12) . . . . ?
C2 C3 C11 O12 172.78(11) . . . . ?
C4 C3 C11 O12 -4.22(17) . . . . ?
O11 C11 O12 C13 4.61(19) . . . . ?
C3 C11 O12 C13 -174.23(11) . . . . ?
C11 O12 C13 C14 155.70(13) . . . . ?
C4A C4 C15 C16 93.93(17) . . . . ?
C3 C4 C15 C16 -143.32(15) . . . . ?
C4A C4 C15 O19 -86.57(12) . . . . ?
C3 C4 C15 O19 36.18(14) . . . . ?
O19 C15 C16 C17 -0.62(15) . . . . ?
C4 C15 C16 C17 178.90(13) . . . . ?
C15 C16 C17 C18 0.39(16) . . . . ?
C16 C17 C18 O19 -0.02(16) . . . . ?
C16 C15 O19 C18 0.61(14) . . . . ?
C4 C15 O19 C18 -179.01(11) . . . . ?
C17 C18 O19 C15 -0.35(15) . . . . ?

loop_
_geom_hbond_atom_site_label_D
_geom_hbond_atom_site_label_H
_geom_hbond_atom_site_label_A
_geom_hbond_distance_DH
_geom_hbond_distance_HA
_geom_hbond_distance_DA
_geom_hbond_angle_DHA
_geom_hbond_site_symmetry_A
N2 H2A O19 0.873(14) 2.301(15) 3.1315(15) 158.8(17) 2_666
N2 H2B O11 0.863(14) 2.031(17) 2.7119(15) 135.2(17) .
N6 H6 O5 0.896(14) 1.942(14) 2.8266(14) 168.6(16) 2_756
C18 H18 O5 0.95 2.63 3.5318(17) 158.4 1_455

_refine_diff_density_max         0.343
_refine_diff_density_min         -0.261
_refine_diff_density_rms         0.046

_shelx_res_file                  
;

    sb1526_hy.res created by SHELXL-2014/7


TITL sb1526_hy in P-1
rem mn_f3-2_230526_a.res in P-1

CELL 1.54184 8.2266 8.5847 12.5866 106.141 103.673 100.32
ZERR 2.00000 0.0002 0.0003  0.0003   0.003   0.002  0.002
LATT 1
SFAC C H N O
UNIT 38 32 4 10

L.S. 24
BOND
BOND $H
ACTA
CONF 3

TEMP -153
rem orange blocks
rem  multi-scan 0.88553/1.00000
SIZE 0.036 0.077 0.104

FMAP 2
PLAN 20

HTAB

EQIV $1 -x+1, -y+1, -z+1
HTAB N2 O19_$1
HTAB N2 O11
EQIV $2 -x+2, -y, -z+1
HTAB N6 O5_$2
EQIV $3 x-1, y, z
HTAB C18 O5_$3

DFIX 0.88 N2 H2A N2 H2B N6 H6

WGHT    0.065100    0.265900
FVAR       0.53544
O1    4    0.690966    0.531707    0.482215    11.00000    0.02716    0.02061 =
         0.02229    0.00865    0.00676    0.01268
C2    1    0.713919    0.635142    0.592785    11.00000    0.02070    0.01832 =
         0.02458    0.00697    0.00740    0.00666
N2    3    0.663687    0.774045    0.587899    11.00000    0.03416    0.02238 =
         0.02465    0.01014    0.00824    0.01422
H2A   2    0.619563    0.779456    0.519155    11.00000   -1.50000
H2B   2    0.675162    0.843593    0.655237    11.00000   -1.50000
C3    1    0.778596    0.595780    0.688767    11.00000    0.02224    0.01806 =
         0.02444    0.00812    0.00774    0.00730
C4    1    0.826579    0.430706    0.679699    11.00000    0.02219    0.01867 =
         0.02145    0.00821    0.00611    0.00850
AFIX  13
H4    2    0.944205    0.455906    0.735914    11.00000   -1.20000
AFIX   0
C4A   1    0.836655    0.351314    0.559019    11.00000    0.02028    0.01837 =
         0.02322    0.00748    0.00694    0.00707
C5    1    0.922615    0.216607    0.538777    11.00000    0.01908    0.02054 =
         0.02496    0.00891    0.00668    0.00798
O5    4    0.994726    0.168542    0.617910    11.00000    0.02940    0.02640 =
         0.02482    0.01005    0.00726    0.01628
N6    3    0.921530    0.143859    0.427382    11.00000    0.02472    0.02174 =
         0.02547    0.00855    0.00857    0.01209
H6    2    0.962942    0.052854    0.415008    11.00000   -1.20000
C6A   1    0.842396    0.185998    0.333936    11.00000    0.02005    0.02138 =
         0.02445    0.00873    0.00771    0.00594
C7    1    0.843469    0.099284    0.221918    11.00000    0.02661    0.02328 =
         0.02771    0.00833    0.01146    0.00849
AFIX  43
H7    2    0.900495    0.011876    0.209959    11.00000   -1.20000
AFIX   0
C8    1    0.761350    0.141602    0.129338    11.00000    0.03304    0.02667 =
         0.02432    0.00848    0.01223    0.00631
AFIX  43
H8    2    0.762645    0.083485    0.053481    11.00000   -1.20000
AFIX   0
C9    1    0.675961    0.269528    0.146019    11.00000    0.03464    0.02863 =
         0.02554    0.01341    0.00898    0.00937
AFIX  43
H9    2    0.617253    0.295517    0.081183    11.00000   -1.20000
AFIX   0
C10   1    0.676511    0.358007    0.255881    11.00000    0.02948    0.02338 =
         0.02676    0.01170    0.00909    0.00997
AFIX  43
H10   2    0.620415    0.446205    0.266850    11.00000   -1.20000
AFIX   0
C10A  1    0.760285    0.317376    0.351615    11.00000    0.02116    0.01951 =
         0.02388    0.00899    0.00760    0.00567
C10B  1    0.765283    0.399318    0.469205    11.00000    0.01847    0.01770 =
         0.02564    0.00828    0.00737    0.00694
C11   1    0.793510    0.711248    0.801437    11.00000    0.02334    0.02034 =
         0.02547    0.00914    0.00767    0.00738
O11   4    0.765734    0.850651    0.821689    11.00000    0.03428    0.02093 =
         0.02818    0.00782    0.01033    0.01201
O12   4    0.840113    0.644526    0.885006    11.00000    0.04213    0.02313 =
         0.02173    0.00838    0.00996    0.01423
C13   1    0.843540    0.739793    1.000404    11.00000    0.04687    0.02751 =
         0.02342    0.00730    0.01167    0.01463
AFIX  23
H13A  2    0.748786    0.796673    0.996430    11.00000   -1.20000
H13B  2    0.955461    0.826088    1.040877    11.00000   -1.20000
AFIX   0
C14   1    0.820583    0.617215    1.063280    11.00000    0.05677    0.03774 =
         0.03219    0.01505    0.01747    0.01620
AFIX  33
H14A  2    0.822111    0.676717    1.142336    11.00000   -1.50000
H14B  2    0.709441    0.532620    1.022256    11.00000   -1.50000
H14C  2    0.915138    0.561895    1.066493    11.00000   -1.50000
AFIX   0
C15   1    0.701835    0.310392    0.709265    11.00000    0.02085    0.01980 =
         0.02164    0.00625    0.00651    0.00882
C16   1    0.719386    0.197747    0.764406    11.00000    0.02669    0.02680 =
         0.03434    0.01562    0.00735    0.01036
AFIX  43
H16   2    0.824224    0.172278    0.795838    11.00000   -1.20000
AFIX   0
C17   1    0.550599    0.123566    0.766810    11.00000    0.03248    0.02441 =
         0.03421    0.01494    0.01312    0.00888
AFIX  43
H17   2    0.521454    0.040136    0.800315    11.00000   -1.20000
AFIX   0
C18   1    0.441925    0.195585    0.712235    11.00000    0.02652    0.02962 =
         0.04081    0.01809    0.01409    0.00910
AFIX  43
H18   2    0.320484    0.170461    0.700699    11.00000   -1.20000
AFIX   0
O19   4    0.530847    0.310739    0.675372    11.00000    0.02278    0.03004 =
         0.03670    0.01941    0.01000    0.01081
HKLF 4

REM  sb1526_hy in P-1
REM R1 =  0.0393 for    3087 Fo > 4sig(Fo)  and  0.0428 for all    3430 data
REM    244 parameters refined using      3 restraints

END

WGHT      0.0651      0.2659

REM Instructions for potential hydrogen bonds
HTAB N2 O19_$1
HTAB N2 O11
HTAB N6 O5_$2
HTAB C18 O5_$3

REM Highest difference peak  0.343,  deepest hole -0.261,  1-sigma level  0.046
Q1    1   0.8352  0.3974  0.6179  11.00000  0.05    0.34
Q2    1   0.7387  0.6064  0.6418  11.00000  0.05    0.32
Q3    1   0.7920  0.6503  0.7415  11.00000  0.05    0.32
Q4    1   0.8167  0.3867  0.5186  11.00000  0.05    0.30
Q5    1   0.7642  0.3576  0.4043  11.00000  0.05    0.30
Q6    1   0.7224  0.3369  0.3034  11.00000  0.05    0.29
Q7    1   0.7698  0.3730  0.6958  11.00000  0.05    0.27
Q8    1   0.8399  0.1481  0.2737  11.00000  0.05    0.26
Q9    1   0.8909  0.1756  0.3850  11.00000  0.05    0.24
Q10   1   0.8151  0.1381  0.1839  11.00000  0.05    0.23
Q11   1   0.7921  0.5142  0.6854  11.00000  0.05    0.22
Q12   1   0.7010  0.5821  0.5437  11.00000  0.05    0.22
Q13   1   0.8644  0.2766  0.5450  11.00000  0.05    0.22
Q14   1   0.8124  0.2563  0.3412  11.00000  0.05    0.21
Q15   1   0.4828  0.1063  0.6922  11.00000  0.05    0.21
Q16   1   0.7335  0.3106  0.7854  11.00000  0.05    0.20
Q17   1   0.6846  0.3150  0.2023  11.00000  0.05    0.20
Q18   1   0.9186  0.1789  0.4791  11.00000  0.05    0.20
Q19   1   0.8105  0.6631  0.8463  11.00000  0.05    0.19
Q20   1   0.5579  0.3600  0.7599  11.00000  0.05    0.18
;
_shelx_res_checksum              172

_shelx_hkl_file                  
;
   0   0   1  907.57   24.78
   0   0  -1  924.76   24.78
   0   0  -2  259.40    6.96
   0   0   2  249.87    6.96
   0   0   3    0.81    0.19
   0   0  -3    0.78    0.21
   0   0   4    0.98    0.23
   0   0   5    1.42    0.29
   0   0  -5    1.35    0.35
   0   0  -5    1.14    0.28
   0   0   6   13.65    0.66
   0   0  -6   14.31    0.67
   0   0  -6   12.56    0.67
   0   0  -6   13.14    0.73
   0   0  -7   20.53    0.89
   0   0  -7   21.01    0.96
   0   0  -7   21.97    0.97
   0   0  -7   21.97    1.03
   0   0  -7   23.18    0.98
   0   0  -7   21.68    0.94
   0   0  -7   22.18    0.96
   0   0  -7   21.70    0.96
   0   0  -7   20.44    0.97
   0   0  -7   21.89    0.98
   0   0  -7   21.33    0.98
   0   0  -7   21.81    0.97
   0   0  -7   20.10    0.96
   0   0  -7   22.74    0.93
   0   0  -7   20.94    0.96
   0   0  -8    6.16    0.56
   0   0  -8    5.20    0.54
   0   0  -8    5.32    0.46
   0   0  -8    5.25    0.54
   0   0  -8    5.42    0.49
   0   0  -8    5.61    0.59
   0   0  -8    6.44    0.57
   0   0  -8    5.67    0.57
   0   0  -8    5.07    0.53
   0   0  -8    4.97    0.50
   0   0  -8    5.70    0.56
   0   0  -8    5.76    0.55
   0   0  -8    6.13    0.57
   0   0  -8    4.85    0.57
   0   0  -8    5.71    0.52
   0   0  -8    6.08    0.50
   0   0  -8    6.03    0.57
   0   0  -9   50.27    1.90
   0   0  -9   50.46    1.91
   0   0  -9   51.63    1.91
   0   0  -9   48.78    1.84
   0   0  -9   49.83    1.90
   0   0  -9   49.53    1.89
   0   0  -9   52.27    1.88
   0   0  -9   50.52    1.90
   0   0  -9   50.63    1.90
   0   0  -9   51.22    1.90
   0   0  -9   49.94    1.92
   0   0  -9   49.38    1.93
   0   0  -9   49.67    1.84
   0   0  -9   50.58    1.90
   0   0 -10    5.92    0.63
   0   0 -10    6.47    0.64
   0   0 -10    5.19    0.62
   0   0 -10    5.24    0.55
   0   0 -10    5.76    0.62
   0   0 -10    4.99    0.61
   0   0 -10    6.23    0.63
   0   0 -10    4.61    0.64
   0   0 -10    4.10    0.63
   0   0 -10    6.09    0.66
   0   0 -10    5.02    0.59
   0   0 -10    5.07    0.56
   0   0 -10    6.15    0.64
   0   0 -10    5.95    0.66
   0   0 -11   25.25    1.23
   0   0 -11   25.21    1.21
   0   0 -11   21.60    1.09
   0   0 -11   26.07    1.21
   0   0 -11   23.28    1.21
   0   0 -11   23.80    1.13
   0   0 -11   25.33    1.22
   0   0 -11   25.37    1.19
   0   0 -11   25.04    1.22
   0   0 -11   23.17    1.16
   0   0 -11   24.84    1.21
   0   0 -11   25.07    1.24
   0   0 -12    0.30    0.40
   0   0 -12    0.68    0.42
   0   0 -12    0.18    0.42
   0   0 -13    3.21    0.42
   0   0 -13    3.48    0.43
   0   0 -13    3.82    0.41
   0   0 -13    3.82    0.46
   0   0 -13    3.74    0.44
   0   0 -13    2.93    0.43
   0   0 -13    3.74    0.44
   0   0 -13    2.58    0.43
   0   0 -13    3.87    0.41
   0   0 -13    3.22    0.42
   0   0 -14    1.30    0.26
   0   0 -14    0.65    0.24
   0   0 -14    0.92    0.26
   0   0 -14    1.03    0.29
   0   0 -14    1.13    0.26
   0   1 -15    0.17    0.17
   0   1 -15    0.16    0.15
   0   1 -14   27.80    1.07
   0   1 -14   29.69    1.09
   0   1 -14   27.35    1.04
   0   1 -14   26.78    1.07
   0   1 -14   27.46    1.05
   0   1 -14   28.12    1.09
   0   1 -13   10.49    0.69
   0   1 -13   10.37    0.69
   0   1 -13   10.08    0.70
   0   1 -13   10.55    0.66
   0   1 -13    9.17    0.70
   0   1 -13   10.80    0.69
   0   1 -13   10.45    0.67
   0   1 -13   10.02    0.68
   0   1 -13   10.56    0.69
   0   1 -12   10.73    0.76
   0   1 -12   10.21    0.77
   0   1 -12   10.30    0.78
   0   1 -12   10.76    0.74
   0   1 -12   10.74    0.76
   0   1 -12    9.76    0.78
   0   1 -12    9.94    0.75
   0   1 -11    3.11    0.55
   0   1 -11    3.56    0.57
   0   1 -11    3.55    0.60
   0   1 -11    2.86    0.55
   0   1 -11    3.54    0.54
   0   1 -11    3.62    0.56
   0   1 -11    3.80    0.60
   0   1 -11    3.06    0.54
   0   1 -11    3.08    0.53
   0   1 -11    2.87    0.56
   0   1 -10   16.62    0.97
   0   1 -10   16.82    0.96
   0   1 -10   16.01    1.03
   0   1 -10   14.75    0.85
   0   1 -10   17.04    0.94
   0   1 -10   15.06    0.95
   0   1 -10   14.48    0.93
   0   1 -10   14.69    0.93
   0   1 -10   16.57    0.99
   0   1 -10   16.84    1.01
   0   1 -10   16.72    0.98
   0   1 -10   14.15    0.91
   0   1 -10   15.60    0.92
   0   1  -9    1.75    0.46
   0   1  -9    1.85    0.44
   0   1  -9    1.96    0.46
   0   1  -9    1.71    0.37
   0   1  -9    2.34    0.42
   0   1  -9    1.54    0.48
   0   1  -9    2.21    0.50
   0   1  -9    1.90    0.42
   0   1  -9    1.59    0.43
   0   1  -9    1.95    0.48
   0   1  -9    1.97    0.47
   0   1  -9    1.58    0.44
   0   1  -9    1.44    0.43
   0   1  -8   17.79    0.88
   0   1  -8   18.67    0.88
   0   1  -8   17.18    0.87
   0   1  -8   17.69    0.87
   0   1  -8   16.62    0.83
   0   1  -8   16.87    0.92
   0   1  -8   16.69    0.87
   0   1  -8   17.61    0.90
   0   1  -8   17.16    0.88
   0   1  -8   18.07    0.87
   0   1  -8   18.97    0.89
   0   1  -8   15.54    0.88
   0   1  -8   16.33    0.90
   0   1  -8   15.63    0.89
   0   1  -8   16.45    0.86
   0   1  -8   17.28    0.88
   0   1  -7   20.06    0.91
   0   1  -7   20.12    0.94
   0   1  -7   20.23    0.90
   0   1  -7   19.10    0.90
   0   1  -7   20.36    0.89
   0   1  -6   31.87    1.19
   0   1  -6   33.66    1.23
   0   1  -5   89.29    2.76
   0   1  -5   97.09    2.80
   0  -1   4  572.16   15.53
   0   1  -4  568.81   15.52
   0   1  -4  595.07   15.67
   0  -1   3   73.17    2.02
   0   1  -3   72.85    2.01
   0   1  -3   69.42    2.09
   0  -1   2    5.33    0.23
   0   1  -2    5.60    0.23
   0  -1   2    5.38    0.21
   0   1  -1  602.09   16.41
   0  -1   1  609.57   16.42
   0  -1   0  312.35    8.38
   0   1   0  314.75    8.38
   0  -1   0  300.43    8.36
   0  -1  -1    1.85    0.14
   0   1   1    1.63    0.13
   0  -1  -2  855.40   23.17
   0   1   2  850.65   23.17
   0  -1  -2  868.59   23.24
   0  -1  -3  424.04   11.56
   0   1   3  424.44   11.56
   0  -1  -3  441.11   11.70
   0   1   4  167.58    4.72
   0  -1  -4  165.26    4.76
   0   1   5 1140.84   30.40
   0  -1  -5 1100.39   30.45
   0  -1  -5 1100.68   30.43
   0  -1  -6   43.57    1.54
   0  -1  -6   43.94    1.55
   0   1   6   42.72    1.51
   0  -1  -6   42.37    1.54
   0  -1  -7    7.52    0.59
   0  -1  -7    8.30    0.62
   0  -1  -7    8.41    0.53
   0  -1  -7    6.96    0.54
   0  -1  -7    8.60    0.61
   0  -1  -7    7.33    0.57
   0  -1  -7    8.40    0.58
   0  -1  -7    7.41    0.58
   0   1   7    6.66    0.53
   0  -1  -7    8.27    0.63
   0  -1  -7    8.37    0.57
   0  -1  -7    7.83    0.60
   0  -1  -7    8.22    0.58
   0  -1  -7    8.54    0.60
   0  -1  -7    8.23    0.55
   0  -1  -8    0.13    0.28
   0  -1  -8    0.32    0.36
   0  -1  -8    0.53    0.43
   0  -1  -8    0.57    0.36
   0  -1  -8    0.63    0.40
   0  -1  -8    0.31    0.42
   0  -1  -8    0.86    0.40
   0  -1  -8    0.06    0.37
   0  -1  -8    0.78    0.45
   0  -1  -8   -0.16    0.34
   0  -1  -8    0.21    0.34
   0  -1  -8    0.68    0.40
   0  -1  -8    0.29    0.42
   0  -1  -9    3.93    0.56
   0  -1  -9    3.21    0.55
   0  -1  -9    4.41    0.57
   0  -1  -9    3.05    0.42
   0  -1  -9    3.05    0.48
   0  -1  -9    3.29    0.61
   0  -1  -9    3.39    0.58
   0  -1  -9    4.18    0.58
   0  -1  -9    3.69    0.53
   0  -1  -9    3.41    0.59
   0  -1  -9    4.45    0.50
   0  -1  -9    3.74    0.54
   0  -1  -9    3.82    0.53
   0  -1  -9    3.00    0.51
   0  -1  -9    3.38    0.61
   0  -1 -10   36.45    1.63
   0  -1 -10   37.01    1.62
   0  -1 -10   39.80    1.62
   0  -1 -10   38.24    1.60
   0  -1 -10   37.31    1.65
   0  -1 -10   36.90    1.50
   0  -1 -10   40.82    1.62
   0  -1 -10   40.48    1.65
   0  -1 -10   40.01    1.59
   0  -1 -10   36.32    1.65
   0  -1 -10   38.72    1.57
   0  -1 -10   40.78    1.65
   0  -1 -10   39.34    1.63
   0  -1 -11    6.32    0.64
   0  -1 -11    6.97    0.66
   0  -1 -11    6.58    0.56
   0  -1 -11    7.47    0.66
   0  -1 -11    7.12    0.62
   0  -1 -11    7.84    0.69
   0  -1 -11    7.72    0.64
   0  -1 -12   16.93    0.86
   0  -1 -12   14.11    0.82
   0  -1 -12   15.02    0.78
   0  -1 -12   16.27    0.86
   0  -1 -12   15.35    0.85
   0  -1 -12   15.34    0.85
   0  -1 -12   15.63    0.79
   0  -1 -12   16.35    0.83
   0  -1 -12   15.28    0.85
   0  -1 -12   14.69    0.82
   0  -1 -13    7.76    0.51
   0  -1 -13    7.06    0.49
   0  -1 -13    8.20    0.52
   0  -1 -13    7.04    0.48
   0  -1 -13    7.40    0.49
   0  -1 -13    6.89    0.51
   0  -1 -13    6.62    0.49
   0  -1 -13    7.59    0.51
   0  -1 -14   73.80    2.03
   0  -1 -14   70.11    2.02
   0   2 -15    1.08    0.25
   0   2 -15    0.90    0.24
   0   2 -15    1.22    0.24
   0   2 -14   10.32    0.61
   0   2 -14    9.71    0.53
   0   2 -14    9.66    0.59
   0   2 -14    9.27    0.56
   0   2 -14    9.99    0.64
   0   2 -14    9.78    0.62
   0   2 -13    4.34    0.42
   0   2 -13    4.14    0.53
   0   2 -13    4.11    0.48
   0   2 -13    3.55    0.45
   0   2 -13    3.93    0.51
   0   2 -13    3.45    0.51
   0   2 -13    3.81    0.51
   0   2 -13    4.47    0.51
   0   2 -13    3.37    0.51
   0   2 -12    0.25    0.39
   0   2 -12    0.64    0.36
   0   2 -12    0.07    0.41
   0   2 -12   -0.10    0.38
   0   2 -12    0.14    0.42
   0   2 -12    0.57    0.40
   0   2 -12    0.58    0.47
   0   2 -11   77.95    2.80
   0   2 -11   84.45    2.83
   0   2 -11   81.69    2.81
   0   2 -11   83.63    2.83
   0   2 -11   81.20    2.83
   0   2 -11   85.39    2.81
   0   2 -11   79.85    2.78
   0   2 -11   81.19    2.77
   0   2 -11   81.63    2.84
   0   2 -11   80.63    2.76
   0   2 -11   82.48    2.81
   0   2 -10   16.28    0.95
   0   2 -10   16.30    0.94
   0   2 -10   14.64    0.89
   0   2 -10   15.07    0.97
   0   2 -10   14.70    0.90
   0   2 -10   16.23    0.95
   0   2 -10   15.55    0.94
   0   2 -10   13.57    0.92
   0   2 -10   15.01    0.92
   0   2 -10   15.24    0.94
   0   2 -10   15.06    0.87
   0   2 -10   16.72    0.93
   0   2  -9  148.53    4.67
   0   2  -9  154.35    4.69
   0   2  -9  163.91    4.78
   0   2  -9  151.05    4.71
   0   2  -9  151.41    4.60
   0   2  -9  155.12    4.70
   0   2  -9  156.37    4.68
   0   2  -9  156.77    4.66
   0   2  -9  157.22    4.68
   0   2  -9  149.41    4.67
   0   2  -9  151.46    4.69
   0   2  -9  153.05    4.63
   0   2  -9  158.81    4.69
   0   2  -8    6.06    0.52
   0   2  -8    5.59    0.50
   0   2  -8    5.37    0.55
   0   2  -8    6.13    0.54
   0   2  -8    6.47    0.53
   0   2  -8    5.74    0.52
   0   2  -8    5.69    0.52
   0   2  -8    6.83    0.57
   0   2  -8    5.93    0.55
   0   2  -8    5.75    0.49
   0   2  -8    5.86    0.51
   0   2  -7   55.01    1.89
   0   2  -7   52.60    1.86
   0   2  -7   55.14    1.82
   0   2  -7   54.23    1.83
   0   2  -7   57.24    1.84
   0   2  -6   12.91    0.67
   0   2  -6   12.27    0.66
   0   2  -6   12.12    0.44
   0  -2   6   12.47    0.46
   0   2  -5  159.00    4.54
   0  -2   5  159.19    4.42
   0   2  -5  156.43    4.41
   0   2  -5  162.63    4.55
   0  -2   4  101.13    2.84
   0   2  -4  101.38    2.83
   0   2  -4   95.92    2.90
   0   2  -3    2.43    0.21
   0  -2   3    2.56    0.23
   0   2  -2  210.52    5.80
   0  -2   2  209.65    5.81
   0  -2   1    3.22    0.25
   0   2  -1    3.47    0.26
   0  -2   1    3.24    0.15
   0  -2   0 1905.69   51.46
   0   2   0 1935.86   51.45
   0  -2   0 1874.13   51.41
   0  -2  -1   16.66    0.60
   0   2   1   16.79    0.59
   0  -2  -1   17.00    0.61
   0  -2  -2   24.26    0.81
   0   2   2   24.61    0.80
   0  -2  -2   25.04    0.86
   0   2   3  166.33    4.70
   0  -2  -3  176.10    4.86
   0  -2  -3  170.10    4.71
   0  -2  -4   92.49    2.65
   0  -2  -4   98.90    2.87
   0   2   5   47.56    1.62
   0  -2  -5   47.47    1.67
   0  -2  -6    2.21    0.44
   0  -2  -6    2.43    0.42
   0  -2  -6    3.13    0.40
   0  -2  -6    2.22    0.39
   0  -2  -6    2.06    0.38
   0  -2  -6    2.40    0.38
   0  -2  -6    2.22    0.39
   0  -2  -6    2.25    0.43
   0   2   6    2.22    0.36
   0  -2  -6    1.83    0.38
   0  -2  -6    2.82    0.38
   0  -2  -6    2.93    0.42
   0  -2  -7  358.50   10.20
   0  -2  -7  345.43   10.14
   0  -2  -7  368.10   10.25
   0  -2  -7  353.76   10.13
   0  -2  -7  375.17   10.27
   0  -2  -7  360.50   10.21
   0  -2  -7  373.61   10.25
   0  -2  -7  372.76   10.26
   0  -2  -7  360.42   10.25
   0  -2  -7  356.84   10.14
   0  -2  -7  348.03   10.21
   0  -2  -7  354.80   10.22
   0  -2  -7  356.06   10.21
   0  -2  -8    1.77    0.44
   0  -2  -8    1.24    0.47
   0  -2  -8    1.60    0.40
   0  -2  -8    1.86    0.50
   0  -2  -8    1.27    0.43
   0  -2  -8    1.69    0.37
   0  -2  -8    1.12    0.41
   0  -2  -8    1.43    0.47
   0  -2  -8    1.69    0.50
   0  -2  -8    1.74    0.46
   0  -2  -8    1.86    0.47
   0  -2  -8    1.33    0.49
   0  -2  -8    1.63    0.39
   0  -2  -8    2.39    0.45
   0  -2  -9   12.58    0.90
   0  -2  -9   12.88    0.86
   0  -2  -9   11.19    0.76
   0  -2  -9   13.45    0.91
   0  -2  -9   12.86    0.86
   0  -2  -9   13.80    0.86
   0  -2  -9   13.27    0.79
   0  -2  -9   12.97    0.84
   0  -2  -9   13.03    0.89
   0  -2  -9   12.10    0.89
   0  -2  -9   11.21    0.84
   0  -2  -9   12.51    0.77
   0  -2 -10   10.53    0.76
   0  -2 -10    9.71    0.78
   0  -2 -10    9.20    0.75
   0  -2 -10    9.09    0.77
   0  -2 -10   12.08    0.81
   0  -2 -10    9.71    0.66
   0  -2 -10    8.72    0.70
   0  -2 -10    8.85    0.72
   0  -2 -11    7.65    0.67
   0  -2 -11    8.71    0.67
   0  -2 -11    9.34    0.66
   0  -2 -11    7.88    0.69
   0  -2 -11    8.79    0.67
   0  -2 -11    8.64    0.64
   0  -2 -11    9.82    0.69
   0  -2 -11    8.61    0.68
   0  -2 -11    7.57    0.59
   0  -2 -11    7.68    0.55
   0  -2 -11    8.44    0.66
   0  -2 -12    0.99    0.31
   0  -2 -12    1.31    0.34
   0  -2 -12    1.56    0.34
   0  -2 -12    1.22    0.29
   0  -2 -12    1.00    0.36
   0  -2 -12    1.57    0.37
   0  -2 -12    0.76    0.31
   0  -2 -12    1.22    0.34
   0  -2 -13    5.00    0.34
   0  -2 -13    5.50    0.35
   0  -2 -13    4.88    0.35
   0  -2 -13    5.57    0.35
   0  -2 -13    5.33    0.37
   0  -2 -13    5.52    0.34
   0   3 -15    0.19    0.23
   0   3 -15    0.28    0.19
   0   3 -15    0.31    0.22
   0   3 -14   11.54    0.60
   0   3 -14   12.86    0.69
   0   3 -14   11.31    0.64
   0   3 -14   12.25    0.70
   0   3 -14   11.68    0.69
   0   3 -14   10.14    0.58
   0   3 -13    7.81    0.59
   0   3 -13    8.56    0.68
   0   3 -13    7.88    0.60
   0   3 -13    8.34    0.67
   0   3 -13    8.03    0.62
   0   3 -13    8.76    0.67
   0   3 -13    8.03    0.64
   0   3 -13    7.74    0.54
   0   3 -12    0.36    0.38
   0   3 -12    0.16    0.42
   0   3 -12    0.23    0.37
   0   3 -12    0.07    0.45
   0   3 -12    0.06    0.33
   0   3 -12    0.31    0.41
   0   3 -12    0.72    0.52
   0   3 -12    0.47    0.43
   0   3 -11   37.20    1.55
   0   3 -11   35.84    1.59
   0   3 -11   39.79    1.62
   0   3 -11   36.83    1.51
   0   3 -11   38.97    1.61
   0   3 -11   37.08    1.56
   0   3 -11   36.54    1.61
   0   3 -11   36.25    1.56
   0   3 -11   38.54    1.49
   0   3 -10    0.25    0.45
   0   3 -10   -0.34    0.41
   0   3 -10    0.08    0.39
   0   3 -10    0.33    0.48
   0   3 -10   -0.17    0.39
   0   3 -10   -0.04    0.44
   0   3 -10    0.57    0.34
   0   3 -10    0.11    0.50
   0   3 -10    0.07    0.44
   0   3 -10    0.29    0.42
   0   3 -10    0.25    0.40
   0   3 -10    0.12    0.34
   0   3  -9   33.42    1.35
   0   3  -9   30.14    1.35
   0   3  -9   29.57    1.32
   0   3  -9   30.81    1.34
   0   3  -9   30.35    1.29
   0   3  -9   30.60    1.27
   0   3  -9   29.82    1.32
   0   3  -9   34.62    1.36
   0   3  -9   30.62    1.32
   0   3  -9   30.68    1.23
   0   3  -9   30.17    1.28
   0   3  -8   19.82    0.96
   0   3  -8   19.71    0.98
   0   3  -8   21.04    0.97
   0   3  -8   21.04    0.97
   0   3  -8   20.14    0.91
   0   3  -8   18.54    0.94
   0   3  -8   19.49    0.92
   0   3  -8   19.37    0.95
   0   3  -8   19.38    0.93
   0   3  -8   19.70    0.92
   0   3  -7    3.18    0.39
   0   3  -7    2.71    0.37
   0   3  -7    3.79    0.42
   0   3  -7    3.25    0.46
   0   3  -6  117.97    3.43
   0  -3   6  119.91    3.46
   0   3  -6  123.33    3.56
   0   3  -5   26.17    1.01
   0   3  -5   27.78    0.94
   0  -3   5   26.81    0.96
   0   3  -5   27.06    1.00
   0   3  -4   37.42    1.23
   0  -3   4   39.25    1.27
   0   3  -3    8.26    0.41
   0  -3   3    7.08    0.43
   0   3  -2   26.63    0.92
   0  -3   2   26.87    0.95
   0   3  -1  298.67    8.17
   0  -3   1  291.81    8.20
   0   3   0   69.39    2.04
   0  -3   0   66.97    2.07
   0   3   1    5.52    0.37
   0  -3  -1    5.82    0.39
   0   3   2    0.93    0.25
   0  -3  -2    0.76    0.26
   0   3   3  123.54    3.57
   0  -3  -3  124.06    3.59
   0  -3  -3  127.67    3.72
   0  -3  -4   10.86    0.64
   0  -3  -4   10.46    0.60
   0  -3  -5  102.33    3.21
   0  -3  -5   95.55    3.09
   0  -3  -5  100.37    3.15
   0  -3  -5  100.72    3.19
   0  -3  -5  101.42    3.12
   0  -3  -5  100.53    3.16
   0  -3  -5  106.64    3.18
   0  -3  -5   97.92    3.11
   0   3   5   99.00    3.13
   0  -3  -5  100.46    3.09
   0  -3  -5  100.24    3.20
   0  -3  -6   14.44    0.80
   0  -3  -6   14.17    0.88
   0  -3  -6   14.19    0.78
   0  -3  -6   14.67    0.84
   0  -3  -6   14.86    0.87
   0  -3  -6   15.57    0.82
   0  -3  -6   15.00    0.85
   0  -3  -6   15.67    0.89
   0  -3  -6   15.11    0.83
   0  -3  -6   15.33    0.88
   0  -3  -6   14.17    0.87
   0  -3  -7    9.18    0.67
   0  -3  -7    8.78    0.66
   0  -3  -7    9.38    0.74
   0  -3  -7    9.57    0.73
   0  -3  -7    9.67    0.77
   0  -3  -7   10.36    0.74
   0  -3  -7    8.51    0.62
   0  -3  -7    9.59    0.72
   0  -3  -7   10.37    0.75
   0  -3  -7   11.06    0.74
   0  -3  -7    9.72    0.76
   0  -3  -8    1.65    0.47
   0  -3  -8    1.90    0.50
   0  -3  -8    2.83    0.57
   0  -3  -8    1.34    0.43
   0  -3  -8    2.12    0.51
   0  -3  -8    1.98    0.44
   0  -3  -8    1.65    0.42
   0  -3  -8    1.62    0.47
   0  -3  -8    1.08    0.40
   0  -3  -8    1.69    0.54
   0  -3  -9    2.43    0.49
   0  -3  -9    2.97    0.55
   0  -3  -9    2.76    0.47
   0  -3  -9    3.04    0.58
   0  -3  -9    1.91    0.45
   0  -3  -9    2.19    0.48
   0  -3  -9    1.57    0.44
   0  -3  -9    2.48    0.51
   0  -3  -9    1.81    0.45
   0  -3 -10    0.19    0.36
   0  -3 -10    0.25    0.34
   0  -3 -10   -0.22    0.31
   0  -3 -10   -0.32    0.39
   0  -3 -10   -0.05    0.31
   0  -3 -10    0.13    0.42
   0  -3 -10    0.19    0.36
   0  -3 -10    0.40    0.35
   0  -3 -11    3.12    0.41
   0  -3 -11    3.08    0.40
   0  -3 -11    2.85    0.41
   0  -3 -11    2.67    0.38
   0  -3 -11    2.92    0.38
   0  -3 -11    2.90    0.41
   0  -3 -11    2.85    0.43
   0  -3 -12    1.51    0.25
   0  -3 -12    1.36    0.26
   0  -3 -12    1.13    0.22
   0  -3 -12    0.84    0.23
   0  -3 -12    0.60    0.20
   0  -3 -12    0.71    0.26
   0  -3 -12    0.81    0.24
   0   4 -15   10.55    0.50
   0   4 -15    8.97    0.42
   0   4 -14   12.82    0.66
   0   4 -14   13.01    0.70
   0   4 -14   12.60    0.68
   0   4 -14   11.67    0.61
   0   4 -13    0.03    0.34
   0   4 -13    0.32    0.33
   0   4 -13   -0.61    0.42
   0   4 -13    0.36    0.42
   0   4 -13    0.06    0.33
   0   4 -13    0.62    0.34
   0   4 -12    0.68    0.40
   0   4 -12    0.45    0.39
   0   4 -12    0.42    0.41
   0   4 -12    0.91    0.40
   0   4 -12    0.52    0.51
   0   4 -12    0.64    0.49
   0   4 -12    0.56    0.36
   0   4 -11   47.64    1.86
   0   4 -11   45.83    1.76
   0   4 -11   46.30    1.74
   0   4 -11   50.54    1.91
   0   4 -11   48.86    1.85
   0   4 -11   50.10    1.93
   0   4 -11   49.35    1.88
   0   4 -11   48.47    1.80
   0   4 -10    2.26    0.51
   0   4 -10    1.78    0.44
   0   4 -10    2.53    0.50
   0   4 -10    3.22    0.62
   0   4 -10    2.67    0.56
   0   4 -10    2.22    0.45
   0   4 -10    2.25    0.48
   0   4 -10    1.73    0.43
   0   4 -10    2.54    0.45
   0   4  -9   21.20    1.13
   0   4  -9   24.07    1.13
   0   4  -9   25.26    1.16
   0   4  -9   24.54    1.18
   0   4  -9   23.86    1.07
   0   4  -9   22.36    1.03
   0   4  -9   22.32    1.09
   0   4  -9   22.42    0.99
   0   4  -9   22.96    1.04
   0   4  -8    4.07    0.42
   0   4  -8    3.63    0.42
   0   4  -8    3.57    0.48
   0   4  -8    3.87    0.46
   0   4  -8    3.94    0.45
   0   4  -8    3.97    0.53
   0   4  -8    4.23    0.52
   0   4  -8    4.08    0.48
   0   4  -8    4.49    0.42
   0   4  -7   79.08    2.51
   0   4  -7   76.61    2.52
   0   4  -7   81.85    2.55
   0   4  -7   76.28    2.43
   0   4  -7   77.34    2.48
   0   4  -7   77.54    2.38
   0   4  -6  402.63   11.04
   0   4  -6  392.47   11.09
   0  -4   6  398.27   11.09
   0  -4   6  397.15   11.08
   0   4  -6  398.71   11.07
   0   4  -5   34.99    1.20
   0  -4   5   32.52    1.23
   0  -4   5   33.85    1.24
   0   4  -5   32.41    1.17
   0   4  -5   35.86    1.21
   0   4  -4   40.72    1.37
   0  -4   4   38.38    1.39
   0  -4   4   41.28    1.42
   0   4  -3    1.56    0.30
   0  -4   3    1.55    0.37
   0  -4   3    1.42    0.36
   0   4  -2  185.43    5.32
   0  -4   2  187.94    5.35
   0  -4   2  186.16    5.36
   0   4  -1   39.94    1.33
   0  -4   1   38.18    1.37
   0  -4   1   37.81    1.36
   0   4   0  376.06   10.47
   0  -4   0  377.65   10.50
   0  -4   0  377.62   10.51
   0   4   1   21.25    0.85
   0  -4  -1   21.58    0.89
   0  -4  -1   21.71    0.90
   0   4   2   10.07    0.54
   0  -4  -2    9.92    0.56
   0  -4  -2    9.61    0.55
   0  -4  -3    5.67    0.48
   0  -4  -3    5.69    0.55
   0  -4  -3    5.15    0.40
   0  -4  -3    5.56    0.41
   0  -4  -3    5.91    0.50
   0  -4  -3    5.79    0.53
   0  -4  -3    5.57    0.46
   0   4   3    5.09    0.38
   0  -4  -3    5.76    0.54
   0  -4  -4   59.41    2.02
   0  -4  -4   58.11    2.13
   0  -4  -4   58.74    1.98
   0  -4  -4   57.57    2.07
   0  -4  -4   60.01    2.07
   0  -4  -4   57.30    1.97
   0  -4  -4   61.62    2.01
   0  -4  -4   56.77    2.10
   0  -4  -5    5.76    0.55
   0  -4  -5    5.06    0.59
   0  -4  -5    5.94    0.58
   0  -4  -5    4.65    0.49
   0  -4  -5    5.41    0.57
   0  -4  -5    5.54    0.60
   0  -4  -5    4.89    0.49
   0  -4  -5    5.93    0.64
   0  -4  -5    5.41    0.51
   0  -4  -6    4.22    0.54
   0  -4  -6    4.05    0.62
   0  -4  -6    3.91    0.50
   0  -4  -6    4.29    0.55
   0  -4  -6    4.25    0.49
   0  -4  -6    5.50    0.64
   0  -4  -6    4.76    0.59
   0  -4  -6    3.50    0.57
   0  -4  -6    4.42    0.52
   0  -4  -6    3.57    0.58
   0  -4  -7   22.27    1.16
   0  -4  -7   20.96    1.06
   0  -4  -7   21.13    1.15
   0  -4  -7   21.63    1.06
   0  -4  -7   22.53    1.16
   0  -4  -7   23.35    1.15
   0  -4  -7   22.06    1.13
   0  -4  -7   22.07    1.07
   0  -4  -8   23.79    1.17
   0  -4  -8   25.70    1.23
   0  -4  -8   22.90    1.09
   0  -4  -8   25.37    1.23
   0  -4  -8   21.95    1.09
   0  -4  -8   23.06    1.16
   0  -4  -8   23.39    1.08
   0  -4  -9   41.82    1.56
   0  -4  -9   39.48    1.59
   0  -4  -9   42.39    1.60
   0  -4  -9   40.95    1.61
   0  -4  -9   39.62    1.51
   0  -4  -9   34.86    1.42
   0  -4  -9   39.98    1.56
   0  -4  -9   39.55    1.58
   0  -4  -9   39.57    1.56
   0  -4 -10   15.71    0.76
   0  -4 -10   12.84    0.77
   0  -4 -10   14.65    0.77
   0  -4 -10   15.66    0.81
   0  -4 -10   15.53    0.73
   0  -4 -10   14.22    0.75
   0  -4 -10   15.31    0.76
   0  -4 -10   14.45    0.79
   0  -4 -10   14.21    0.72
   0  -4 -11    0.50    0.22
   0  -4 -11    0.42    0.23
   0  -4 -11    0.43    0.23
   0  -4 -11    0.07    0.24
   0  -4 -11    0.49    0.19
   0  -4 -11    0.53    0.23
   0   5 -15    9.45    0.43
   0  -5  14   -0.03    0.25
   0   5 -14   -0.02    0.26
   0   5 -14    0.36    0.28
   0   5 -13    7.05    0.57
   0   5 -13    6.66    0.56
   0   5 -13    5.61    0.51
   0   5 -13    5.96    0.56
   0   5 -12   12.61    0.79
   0   5 -12   12.39    0.80
   0   5 -12   12.04    0.68
   0   5 -11    0.18    0.37
   0   5 -11    0.44    0.39
   0   5 -11    0.11    0.49
   0   5 -11    0.81    0.41
   0   5 -11    0.71    0.46
   0   5 -10    1.63    0.50
   0   5 -10    1.16    0.41
   0   5 -10    1.41    0.53
   0   5 -10    1.32    0.43
   0   5 -10    1.14    0.38
   0   5  -9   26.53    1.17
   0   5  -9   23.97    1.22
   0   5  -9   26.54    1.21
   0   5  -9   26.39    1.12
   0   5  -9   24.10    1.11
   0   5  -9   24.03    1.12
   0   5  -9   25.45    1.20
   0   5  -8    3.26    0.44
   0   5  -8    3.02    0.52
   0   5  -8    3.20    0.48
   0   5  -8    2.87    0.44
   0   5  -7    0.76    0.36
   0  -5   7    1.20    0.34
   0   5  -7    1.25    0.34
   0  -5   7    1.19    0.35
   0   5  -7    1.09    0.43
   0  -5   7    1.26    0.34
   0   5  -7    0.63    0.29
   0   5  -7    0.59    0.26
   0   5  -7    0.56    0.34
   0  -5   6    2.81    0.41
   0   5  -6    2.18    0.34
   0  -5   6    2.28    0.39
   0   5  -6    2.39    0.37
   0  -5   6    2.09    0.41
   0   5  -6    2.32    0.34
   0   5  -6    1.67    0.37
   0   5  -6    2.08    0.36
   0   5  -5    0.35    0.30
   0   5  -5    0.02    0.26
   0   5  -5    0.18    0.31
   0   5  -5    0.14    0.26
   0  -5   5    0.11    0.33
   0  -5   5   -0.05    0.31
   0   5  -4    0.52    0.28
   0   5  -4    0.58    0.31
   0   5  -4    0.78    0.32
   0  -5   4    0.85    0.36
   0   5  -3    2.81    0.38
   0   5  -3    3.50    0.41
   0  -5   3    3.18    0.42
   0   5  -2    1.51    0.35
   0   5  -2    1.04    0.32
   0  -5   2    1.62    0.38
   0   5  -2    1.20    0.29
   0   5  -1  159.60    4.60
   0   5  -1  159.56    4.61
   0  -5   1  157.99    4.66
   0   5  -1  150.15    4.54
   0  -5   0   16.25    0.85
   0  -5   0   18.54    0.87
   0  -5   0   14.42    0.82
   0   5   0   16.69    0.81
   0   5   0   17.78    0.82
   0  -5   0   19.58    0.89
   0  -5   0   16.56    0.85
   0  -5   0   16.23    0.83
   0  -5  -1    1.58    0.39
   0  -5  -1    1.52    0.41
   0  -5  -1    2.01    0.35
   0   5   1    1.65    0.35
   0  -5  -1    2.37    0.44
   0  -5  -1    1.55    0.37
   0   5   1    1.63    0.32
   0  -5  -1    2.04    0.37
   0  -5  -1    1.78    0.36
   0  -5  -2   64.11    2.21
   0  -5  -2   62.09    2.12
   0  -5  -2   65.35    2.16
   0  -5  -2   60.37    2.18
   0   5   2   62.80    2.04
   0  -5  -2   57.48    2.08
   0   5   2   59.55    2.02
   0  -5  -2   60.01    2.06
   0  -5  -2   60.42    2.07
   0  -5  -3   32.48    1.31
   0  -5  -3   28.76    1.36
   0  -5  -3   28.58    1.35
   0  -5  -3   31.12    1.25
   0  -5  -3   29.67    1.31
   0  -5  -3   29.89    1.31
   0  -5  -4    4.85    0.65
   0  -5  -4    6.16    0.60
   0  -5  -4    5.54    0.62
   0  -5  -4    4.83    0.58
   0  -5  -4    5.03    0.63
   0  -5  -4    5.42    0.52
   0  -5  -5   17.80    0.95
   0  -5  -5   18.04    1.07
   0  -5  -5   16.77    0.97
   0  -5  -5   16.60    0.97
   0  -5  -5   16.98    1.00
   0  -5  -5   16.08    0.90
   0  -5  -6   53.76    2.06
   0  -5  -6   55.59    2.08
   0  -5  -6   52.25    1.96
   0  -5  -6   53.71    2.01
   0  -5  -6   54.87    2.06
   0  -5  -6   56.49    2.08
   0  -5  -7    7.95    0.68
   0  -5  -7    9.60    0.72
   0  -5  -7    8.84    0.72
   0  -5  -7    8.00    0.63
   0  -5  -7    7.88    0.65
   0  -5  -7    8.24    0.67
   0  -5  -8   12.91    0.79
   0  -5  -8   12.99    0.79
   0  -5  -8   12.74    0.81
   0  -5  -8   13.92    0.72
   0  -5  -8   12.34    0.77
   0  -5  -8   14.55    0.83
   0  -5  -8   12.91    0.75
   0  -5  -9    0.26    0.31
   0  -5  -9    0.80    0.33
   0  -5  -9    0.19    0.27
   0  -5  -9    0.48    0.35
   0  -5  -9    0.45    0.27
   0  -5  -9    0.04    0.20
   0  -5  -9    0.27    0.33
   0  -5  -9    0.52    0.27
   0  -5  -9   -0.18    0.28
   0  -5 -10   -0.06    0.20
   0  -5 -10    0.31    0.22
   0  -5 -10    0.13    0.16
   0  -5 -10    0.15    0.18
   0  -5 -10    0.17    0.22
   0   6 -14   15.41    0.69
   0   6 -13   10.01    0.63
   0   6 -13   10.87    0.65
   0   6 -12   25.34    1.10
   0   6 -12   25.20    1.08
   0   6 -11   31.83    1.43
   0   6 -11   32.33    1.38
   0   6 -10    2.56    0.50
   0   6 -10    2.81    0.44
   0   6 -10    3.13    0.51
   0  -6  10    1.43    0.45
   0   6 -10    3.17    0.45
   0   6  -9    1.62    0.41
   0   6  -9    1.81    0.47
   0  -6   9    1.20    0.47
   0   6  -9    1.30    0.42
   0  -6   8    0.96    0.36
   0   6  -8    1.49    0.36
   0   6  -8    0.97    0.41
   0  -6   8    0.52    0.41
   0   6  -8    1.25    0.37
   0   6  -8    0.47    0.37
   0   6  -8    0.68    0.30
   0  -6   7    8.46    0.66
   0   6  -7    8.54    0.58
   0  -6   7    9.12    0.68
   0   6  -7    9.25    0.65
   0  -6   7    7.40    0.65
   0   6  -7    8.57    0.68
   0   6  -7    8.78    0.62
   0   6  -7    9.16    0.62
   0   6  -6   38.56    1.46
   0  -6   6   42.25    1.63
   0  -6   6   41.09    1.61
   0   6  -6   39.99    1.49
   0   6  -6   41.60    1.61
   0  -6   6   37.17    1.53
   0   6  -6   41.63    1.54
   0   6  -6   40.91    1.54
   0  -6   5    1.08    0.35
   0   6  -5    1.26    0.39
   0   6  -5    1.14    0.36
   0   6  -5    1.47    0.40
   0   6  -5    1.36    0.31
   0  -6   5    0.81    0.38
   0  -6   5    1.17    0.42
   0  -6   4    0.17    0.30
   0  -6   4    0.08    0.43
   0   6  -4   -0.03    0.35
   0   6  -4    0.03    0.37
   0   6  -4    0.03    0.34
   0  -6   4   -0.10    0.39
   0  -6   4    0.13    0.39
   0  -6   3    0.52    0.30
   0  -6   3    0.15    0.41
   0   6  -3    0.03    0.31
   0  -6   3    0.14    0.37
   0   6  -3    0.83    0.36
   0   6  -3    0.34    0.32
   0  -6   3    0.27    0.39
   0  -6   3    0.27    0.41
   0   6  -2  174.21    5.15
   0  -6   2  174.29    5.16
   0   6  -2  172.74    5.16
   0  -6   2  174.44    5.27
   0   6  -2  177.49    5.19
   0  -6   2  174.25    5.29
   0  -6   2  169.21    5.24
   0  -6   2  173.96    5.26
   0  -6   1   14.30    0.83
   0  -6   1   15.76    0.88
   0  -6   1   16.28    0.84
   0   6  -1   16.34    0.81
   0   6  -1   16.39    0.86
   0  -6   1   15.81    0.93
   0   6  -1   15.58    0.85
   0  -6   1   15.37    0.90
   0  -6   1   14.95    0.87
   0  -6   1   16.56    0.92
   0  -6   0   78.37    2.83
   0  -6   0   89.33    2.89
   0  -6   0   86.76    2.83
   0   6   0   88.31    2.82
   0  -6   0   92.50    2.91
   0   6   0   83.51    2.79
   0  -6   0   86.13    2.87
   0  -6   0   87.50    2.88
   0  -6  -1   15.35    0.92
   0  -6  -1   15.53    0.91
   0  -6  -1   14.30    0.84
   0   6   1   16.00    0.84
   0  -6  -1   15.14    0.86
   0   6   1   15.71    0.84
   0  -6  -1   16.04    0.89
   0  -6  -1   15.61    0.91
   0  -6  -2   14.75    0.94
   0  -6  -2   15.72    0.93
   0  -6  -2   15.75    0.93
   0  -6  -2   14.89    0.87
   0  -6  -2   13.67    0.83
   0  -6  -2   13.51    0.84
   0   6   2   15.98    0.81
   0   6   2   14.90    0.80
   0  -6  -2   14.57    0.83
   0  -6  -3    0.51    0.44
   0  -6  -3    1.02    0.46
   0  -6  -3    0.47    0.45
   0  -6  -3    0.04    0.41
   0  -6  -3    0.49    0.36
   0  -6  -4  119.18    3.76
   0  -6  -4  119.80    3.81
   0  -6  -4  122.78    3.84
   0  -6  -4  113.41    3.70
   0  -6  -5    0.14    0.42
   0  -6  -5    0.07    0.38
   0  -6  -5    0.15    0.36
   0  -6  -6    1.77    0.42
   0  -6  -6    2.00    0.48
   0  -6  -6    1.30    0.43
   0  -6  -6    1.26    0.37
   0  -6  -6    1.40    0.35
   0  -6  -7    2.60    0.44
   0  -6  -7    2.27    0.38
   0  -6  -7    2.44    0.42
   0  -6  -7    2.24    0.40
   0  -6  -7    2.81    0.44
   0  -6  -7    1.92    0.34
   0  -6  -7    2.18    0.35
   0  -6  -8    1.21    0.32
   0  -6  -8    0.86    0.27
   0  -6  -8    1.38    0.28
   0  -6  -8    1.66    0.32
   0  -6  -8    0.79    0.28
   0  -6  -8    0.78    0.31
   0  -6  -8    0.88    0.22
   0  -6  -9    0.94    0.21
   0  -6  -9    1.11    0.21
   0  -6  -9    1.04    0.17
   0  -6  -9    0.97    0.19
   0  -7  14   -0.15    0.20
   0   7 -13    0.17    0.27
   0   7 -13    0.17    0.24
   0   7 -12   37.27    1.43
   0   7 -12   37.05    1.35
   0   7 -12   38.92    1.41
   0  -7  12   34.05    1.35
   0   7 -11   61.16    2.14
   0   7 -11   60.05    2.05
   0  -7  11   58.87    2.11
   0   7 -11   55.67    1.99
   0   7 -10    4.35    0.56
   0  -7  10    4.45    0.58
   0   7  -9    0.07    0.38
   0  -7   9    0.04    0.44
   0   7  -9    0.37    0.38
   0   7  -8   44.06    1.63
   0  -7   8   41.86    1.71
   0   7  -8   42.53    1.73
   0  -7   8   43.25    1.85
   0   7  -8   42.68    1.62
   0   7  -8   41.85    1.62
   0  -7   7    4.84    0.60
   0   7  -7    4.24    0.49
   0  -7   7    4.48    0.58
   0   7  -7    4.99    0.54
   0  -7   7    4.81    0.68
   0   7  -7    4.31    0.55
   0   7  -7    4.58    0.52
   0  -7   6  294.72    8.90
   0   7  -6  304.13    8.82
   0   7  -6  304.46    8.75
   0   7  -6  309.69    8.79
   0  -7   6  304.11    8.96
   0  -7   6  303.61    8.88
   0  -7   5    1.78    0.52
   0   7  -5    2.55    0.49
   0  -7   5    1.62    0.56
   0   7  -5    2.00    0.46
   0  -7   5    2.32    0.58
   0   7  -5    1.93    0.48
   0  -7   5    1.98    0.50
   0  -7   5    1.99    0.49
   0  -7   4    0.44    0.50
   0   7  -4    0.99    0.47
   0   7  -4    1.41    0.43
   0   7  -4    1.53    0.45
   0  -7   4    0.92    0.53
   0  -7   4    1.01    0.46
   0  -7   4    0.45    0.42
   0  -7   3    0.54    0.48
   0  -7   3    1.03    0.54
   0   7  -3    0.69    0.40
   0  -7   3    0.82    0.49
   0   7  -3    1.27    0.42
   0   7  -3    1.13    0.45
   0  -7   3    0.61    0.45
   0  -7   3    0.28    0.43
   0  -7   2    0.58    0.45
   0  -7   2   -0.09    0.34
   0  -7   2    0.16    0.47
   0   7  -2    0.06    0.37
   0  -7   2    0.51    0.48
   0   7  -2    0.34    0.42
   0   7  -2    0.18    0.39
   0  -7   2    0.04    0.43
   0  -7   2    0.36    0.42
   0  -7   1    7.05    0.62
   0   7  -1    8.21    0.60
   0  -7   1    7.38    0.70
   0  -7   1    8.27    0.63
   0  -7   1    7.85    0.71
   0   7  -1    7.69    0.66
   0   7  -1    8.81    0.67
   0  -7   1    8.35    0.75
   0  -7   1    7.49    0.71
   0  -7   0    1.96    0.46
   0  -7   0    1.86    0.43
   0  -7   0    1.84    0.48
   0  -7   0    1.81    0.53
   0   7   0    1.73    0.40
   0  -7   0    0.93    0.46
   0   7   0    2.20    0.44
   0  -7   0    1.70    0.43
   0  -7  -1   76.96    2.70
   0  -7  -1   74.85    2.68
   0  -7  -1   77.66    2.63
   0   7   1   78.87    2.60
   0   7   1   80.15    2.59
   0  -7  -1   72.38    2.65
   0  -7  -1   76.34    2.63
   0  -7  -1   75.71    2.66
   0  -7  -2   76.91    2.65
   0  -7  -2   77.88    2.65
   0  -7  -2   73.17    2.58
   0  -7  -2   75.86    2.58
   0  -7  -3    0.38    0.42
   0  -7  -3   -0.04    0.39
   0  -7  -4   11.38    0.79
   0  -7  -4   12.15    0.76
   0  -7  -4   11.64    0.74
   0  -7  -4   11.75    0.67
   0  -7  -5   11.60    0.69
   0  -7  -5   13.00    0.75
   0  -7  -5   11.96    0.74
   0  -7  -5   12.80    0.75
   0  -7  -5   11.63    0.68
   0  -7  -6    8.57    0.57
   0  -7  -6    8.17    0.51
   0  -7  -6    7.70    0.51
   0  -7  -6    7.56    0.54
   0  -7  -6    8.50    0.57
   0  -7  -6    7.42    0.47
   0  -7  -7    0.10    0.23
   0  -7  -7    0.31    0.23
   0  -7  -7    0.09    0.19
   0  -7  -7   -0.05    0.16
   0  -7  -7    0.21    0.19
   0  -7  -7   -0.08    0.21
   0  -8  13    1.08    0.26
   0   8 -12    1.91    0.31
   0   8 -12    1.44    0.28
   0  -8  12    1.27    0.27
   0  -8  12    1.66    0.35
   0   8 -11    0.26    0.25
   0  -8  11    0.06    0.38
   0  -8  11   -0.16    0.31
   0   8 -11    0.36    0.31
   0   8 -10   11.17    0.70
   0  -8  10   11.24    0.79
   0  -8  10   11.29    0.83
   0   8 -10   11.86    0.76
   0   8  -9    1.66    0.34
   0   8  -8    1.34    0.45
   0  -8   8    1.70    0.49
   0  -8   8    1.27    0.50
   0   8  -8    1.88    0.40
   0  -8   8    0.83    0.38
   0  -8   7  236.15    7.27
   0   8  -7  254.54    7.24
   0  -8   7  255.07    7.39
   0   8  -7  242.14    7.18
   0  -8   7  240.36    7.33
   0  -8   7  244.29    7.26
   0   8  -6  209.80    6.26
   0  -8   6  199.77    6.34
   0  -8   6  205.11    6.36
   0   8  -6  211.80    6.25
   0  -8   6  212.26    6.41
   0   8  -6  212.91    6.24
   0  -8   6  212.48    6.33
   0  -8   5   59.61    2.32
   0   8  -5   63.37    2.21
   0  -8   5   58.74    2.33
   0   8  -5   62.07    2.22
   0   8  -5   62.35    2.21
   0  -8   5   63.23    2.33
   0  -8   5   63.45    2.30
   0   8  -4   32.68    1.42
   0  -8   4   34.67    1.43
   0  -8   4   33.15    1.56
   0  -8   4   34.44    1.59
   0   8  -4   34.28    1.46
   0  -8   4   32.79    1.53
   0   8  -4   33.33    1.46
   0  -8   4   33.81    1.53
   0  -8   3   71.84    2.75
   0  -8   3   78.69    2.63
   0   8  -3   77.32    2.61
   0   8  -3   80.18    2.69
   0  -8   3   77.41    2.74
   0   8  -3   79.53    2.67
   0  -8   3   74.06    2.71
   0  -8   2   65.98    2.48
   0  -8   2   64.12    2.33
   0   8  -2   69.96    2.40
   0   8  -2   70.42    2.38
   0  -8   2   63.76    2.42
   0  -8   1   43.37    1.76
   0  -8   1   40.95    1.64
   0   8  -1   44.25    1.68
   0  -8   1   38.65    1.64
   0  -8   1   42.77    1.73
   0  -8   0    0.23    0.34
   0   8   0    0.41    0.32
   0  -8   0    0.46    0.38
   0  -8  -1    3.33    0.51
   0  -8  -1    3.26    0.42
   0   8   1    3.59    0.44
   0  -8  -2   19.83    0.97
   0  -8  -2   18.45    0.95
   0  -8  -2   20.15    0.96
   0  -8  -2   19.45    0.90
   0  -8  -3   47.23    1.60
   0  -8  -3   45.93    1.64
   0  -8  -3   40.46    1.49
   0  -8  -3   45.66    1.58
   0  -8  -3   44.72    1.57
   0  -8  -4   19.28    0.91
   0  -8  -4   20.99    0.88
   0  -8  -4   20.77    0.82
   0  -8  -4   23.86    0.95
   0  -8  -4   22.37    0.92
   0  -8  -4   22.80    0.89
   0  -8  -5    3.94    0.34
   0  -8  -5    4.50    0.31
   0  -8  -5    5.12    0.36
   0  -8  -5    4.76    0.36
   0  -8  -5    4.38    0.30
   0  -9  12    3.04    0.27
   0  -9  11    4.32    0.40
   0   9 -11    4.98    0.37
   0  -9  10    2.00    0.38
   0  -9  10    2.06    0.36
   0   9 -10    2.10    0.33
   0   9  -9    2.79    0.39
   0  -9   9    3.03    0.46
   0  -9   9    2.82    0.45
   0   9  -9    3.14    0.40
   0  -9   9    2.14    0.32
   0   9  -8   67.79    2.26
   0   9  -8   64.63    2.17
   0  -9   8   67.67    2.34
   0  -9   8   65.98    2.30
   0  -9   8   67.09    2.23
   0   9  -7   19.94    0.99
   0   9  -7   22.22    0.99
   0  -9   7   21.99    1.09
   0  -9   7   21.83    1.11
   0  -9   7   21.41    1.03
   0   9  -6   58.20    2.12
   0   9  -6   62.99    2.15
   0  -9   6   61.61    2.21
   0  -9   6   64.09    2.22
   0   9  -5   10.93    0.69
   0  -9   5   10.19    0.74
   0   9  -5   10.19    0.71
   0  -9   5   10.02    0.73
   0   9  -4   11.05    0.73
   0  -9   4   11.50    0.78
   0  -9   4   11.91    0.79
   0  -9   3    0.72    0.31
   0  -9   3    0.54    0.34
   0   9  -3    0.18    0.36
   0  -9   3    0.24    0.36
   0  -9   2    0.03    0.37
   0  -9   2   -0.07    0.30
   0  -9   2    0.03    0.33
   0   9  -2   -0.19    0.35
   0  -9   2   -0.03    0.33
   0  -9   1    4.84    0.52
   0  -9   1    4.81    0.46
   0   9  -1    6.05    0.50
   0  -9   1    5.12    0.47
   0  -9   1    4.75    0.48
   0  -9   0   -0.02    0.33
   0  -9   0    0.04    0.27
   0  -9   0   -0.10    0.26
   0   9   0    0.21    0.25
   0  -9  -1   45.13    1.41
   0  -9  -1   43.37    1.43
   0  -9  -1   43.60    1.37
   0  -9  -2    2.92    0.32
   0  -9  -2    3.97    0.31
   0  -9  -2    3.41    0.34
   0  -9  -3   -0.15    0.19
   0  -9  -3   -0.02    0.18
   0  10 -10    4.65    0.31
   0 -10  10    9.56    0.38
   0 -10   9    2.99    0.29
   0 -10   8    4.50    0.38
   0  10  -8    4.50    0.32
   0  10  -7   54.01    1.72
   0 -10   7   52.80    1.75
   0  10  -6   20.28    0.82
   0 -10   6   17.89    0.80
   0 -10   6   18.53    0.83
   0  10  -5    9.82    0.55
   0 -10   5    8.89    0.53
   0 -10   5    9.02    0.56
   0 -10   4   11.06    0.60
   0 -10   4   11.18    0.56
   0  10  -4   12.94    0.61
   0 -10   3   56.92    1.84
   0 -10   3   56.74    1.77
   0  10  -3   59.86    1.82
   0 -10   2   25.46    1.00
   0 -10   2   24.00    0.91
   0 -10   1   14.51    0.59
   0 -10   1   15.37    0.63
   1 -10  -1    0.06    0.15
   1 -10  -1    0.31    0.16
   1 -10   0   34.52    1.18
   1 -10   0   35.02    1.20
   1 -10   1    5.51    0.42
  -1  10  -1    6.11    0.37
   1 -10   1    5.42    0.40
   1 -10   2    1.82    0.33
   1 -10   2    1.83    0.29
  -1  10  -2    2.65    0.32
   1 -10   2    1.85    0.32
   1 -10   3    1.21    0.31
   1 -10   3    0.80    0.30
  -1  10  -3    1.30    0.32
   1 -10   3    0.63    0.32
   1 -10   4    1.79    0.34
   1 -10   4    1.47    0.28
  -1  10  -4    1.36    0.33
   1 -10   4    0.72    0.32
   1 -10   5    0.96    0.30
  -1  10  -5    1.14    0.32
   1 -10   5    0.41    0.26
   1 -10   6    4.09    0.40
   1 -10   6    4.12    0.41
  -1  10  -6    4.39    0.40
  -1  10  -7    3.56    0.34
   1 -10   7    4.20    0.37
  -1  10  -7    5.26    0.38
   1 -10   7    4.99    0.40
  -1  10  -8    0.38    0.18
   1 -10   8    0.94    0.25
   1 -10   9    2.91    0.30
   1 -10  10   13.57    0.53
   1  -9  -4    7.03    0.36
   1  -9  -4    8.78    0.40
   1  -9  -3    0.09    0.22
   1  -9  -3    0.04    0.20
   1  -9  -3   -0.03    0.23
   1  -9  -3    0.21    0.23
   1  -9  -3    0.07    0.15
   1  -9  -2    1.38    0.33
   1  -9  -2    0.68    0.28
   1  -9  -2    1.54    0.31
   1  -9  -2    1.30    0.33
   1  -9  -1    1.50    0.36
  -1   9   1    1.56    0.27
   1  -9  -1    0.65    0.30
   1  -9   0   16.17    0.85
   1  -9   0   13.71    0.74
  -1   9   0   15.75    0.76
   1  -9   1   10.74    0.73
   1  -9   1   10.67    0.71
  -1   9  -1   12.06    0.70
   1  -9   1   10.46    0.62
   1  -9   1   11.48    0.66
   1  -9   2   24.77    1.15
  -1   9  -2   25.10    1.10
   1  -9   2   21.04    1.02
   1  -9   2   23.19    1.02
   1  -9   3   12.66    0.83
  -1   9  -3   12.86    0.78
  -1   9  -3   11.45    0.68
   1  -9   4    5.07    0.60
   1  -9   4    4.68    0.55
  -1   9  -4    5.32    0.58
  -1   9  -4    5.33    0.49
   1  -9   5   23.04    1.13
   1  -9   5   21.04    1.08
  -1   9  -5   21.68    1.06
   1  -9   5   22.38    1.15
  -1   9  -5   22.19    1.04
   1  -9   6   97.32    3.15
   1  -9   6   96.67    3.20
   1  -9   6   93.89    3.13
  -1   9  -6   96.59    3.07
  -1   9  -6   95.04    3.08
   1  -9   7   20.89    1.02
   1  -9   7   21.27    1.11
   1  -9   7   20.78    1.06
  -1   9  -7   21.88    0.99
  -1   9  -7   23.44    1.04
   1  -9   8    2.72    0.45
  -1   9  -8    2.72    0.41
   1  -9   8    2.53    0.46
  -1   9  -8    3.40    0.39
  -1   9  -8    1.79    0.38
   1  -9   8    2.00    0.35
  -1   9  -9    5.99    0.50
   1  -9   9    6.16    0.56
   1  -9   9    5.61    0.54
  -1   9  -9    6.53    0.51
  -1   9 -10    0.28    0.25
  -1   9 -10    0.47    0.25
   1  -9  10    0.09    0.30
   1  -9  10    0.47    0.32
   1  -9  11    9.55    0.51
   1  -9  11    8.60    0.52
   1  -9  12   14.30    0.57
   1  -8  -6   15.03    0.62
   1  -8  -6   13.27    0.54
   1  -8  -6   15.23    0.56
   1  -8  -6   14.41    0.59
   1  -8  -6   12.91    0.55
   1  -8  -5    8.31    0.52
   1  -8  -5    7.04    0.47
   1  -8  -5    7.10    0.44
   1  -8  -5    7.16    0.47
   1  -8  -5    6.71    0.47
   1  -8  -5    8.37    0.50
   1  -8  -4   30.84    1.24
   1  -8  -4   30.04    1.20
   1  -8  -4   31.14    1.22
   1  -8  -4   29.18    1.16
   1  -8  -3   17.17    0.90
   1  -8  -3   18.57    0.93
   1  -8  -3   17.44    0.86
   1  -8  -3   19.30    0.93
   1  -8  -2   29.44    1.24
   1  -8  -2   30.21    1.30
   1  -8  -2   31.21    1.32
   1  -8  -2   29.91    1.30
  -1   8   1    9.47    0.64
   1  -8  -1    8.67    0.66
   1  -8   0    1.33    0.41
   1  -8   0    1.11    0.42
   1  -8   0    1.29    0.37
   1  -8   0    1.28    0.39
  -1   8   0    0.74    0.37
   1  -8   0    0.92    0.36
   1  -8   0    1.06    0.41
   1  -8   1   27.24    1.37
   1  -8   1   29.16    1.31
  -1   8  -1   29.99    1.32
  -1   8  -1   31.56    1.34
   1  -8   1   27.80    1.34
  -1   8  -2   31.70    1.31
   1  -8   2   32.83    1.40
   1  -8   2   32.46    1.52
  -1   8  -2   33.43    1.43
   1  -8   2   30.84    1.41
  -1   8  -2   32.57    1.41
   1  -8   2   31.78    1.47
   1  -8   3    1.33    0.40
   1  -8   3    1.72    0.51
  -1   8  -3    1.18    0.39
   1  -8   3    0.78    0.48
   1  -8   3    0.95    0.46
  -1   8  -3    0.93    0.44
  -1   8  -3    0.90    0.42
   1  -8   3    1.11    0.50
  -1   8  -4   11.69    0.78
   1  -8   4   12.14    0.87
   1  -8   4   11.57    0.77
   1  -8   4    9.69    0.86
   1  -8   4   10.98    0.83
  -1   8  -4   10.71    0.76
  -1   8  -4   12.35    0.83
   1  -8   5   78.17    2.68
  -1   8  -5   79.69    2.72
   1  -8   5   77.50    2.82
  -1   8  -5   78.72    2.70
   1  -8   5   83.42    2.83
  -1   8  -5   77.72    2.71
   1  -8   5   81.06    2.86
   1  -8   5   78.71    2.81
  -1   8  -6    8.05    0.69
   1  -8   6    6.68    0.68
   1  -8   6    8.18    0.65
   1  -8   6    7.93    0.80
  -1   8  -6    7.11    0.64
  -1   8  -6    7.86    0.65
   1  -8   6    7.44    0.73
   1  -8   6    9.07    0.74
  -1   8  -7   12.46    0.83
   1  -8   7   11.28    0.74
   1  -8   7   12.41    0.83
  -1   8  -7   12.89    0.77
   1  -8   7   10.28    0.86
   1  -8   7   11.60    0.88
   1  -8   7   11.79    0.82
  -1   8  -8   56.52    2.05
   1  -8   8   56.95    2.17
  -1   8  -8   55.10    1.93
   1  -8   8   53.35    1.99
   1  -8   9    1.44    0.37
  -1   8  -9    1.80    0.41
  -1   8 -10    2.21    0.33
   1  -8  10    1.85    0.34
   1  -8  10    2.60    0.48
  -1   8 -10    2.33    0.40
  -1   8 -10    2.10    0.40
  -1   8 -11    6.95    0.46
  -1   8 -11    7.26    0.53
   1  -8  11    6.16    0.53
  -1   8 -11    6.94    0.49
  -1   8 -12    2.84    0.32
   1  -8  12    2.12    0.29
   1  -8  12    2.76    0.38
   1  -8  13    0.07    0.19
   1  -7  -8    0.12    0.17
   1  -7  -8    0.10    0.16
   1  -7  -8    0.32    0.17
   1  -7  -8    0.05    0.18
   1  -7  -7    2.89    0.36
   1  -7  -7    2.57    0.35
   1  -7  -7    2.96    0.36
   1  -7  -7    2.96    0.37
   1  -7  -7    2.90    0.35
   1  -7  -7    3.27    0.33
   1  -7  -6   32.55    1.28
   1  -7  -6   34.03    1.28
   1  -7  -6   30.11    1.26
   1  -7  -6   32.59    1.28
   1  -7  -6   30.39    1.24
   1  -7  -6   31.19    1.22
   1  -7  -5    3.20    0.48
   1  -7  -5    3.63    0.50
   1  -7  -5    3.73    0.48
   1  -7  -5    3.91    0.48
   1  -7  -5    3.01    0.45
   1  -7  -4   18.97    1.10
   1  -7  -3  309.03    8.65
   1  -7  -3  292.46    8.71
   1  -7  -3  296.20    8.65
   1  -7  -3  290.82    8.57
   1  -7  -2   12.80    0.90
   1  -7  -2   13.69    0.90
   1  -7  -2   12.89    0.86
   1  -7  -2   12.32    0.82
   1  -7  -2   12.96    0.80
  -1   7   2   14.25    0.78
   1  -7  -2   13.11    0.76
  -1   7   2   13.41    0.77
   1  -7  -1    1.97    0.53
   1  -7  -1    1.94    0.49
   1  -7  -1    1.79    0.44
   1  -7  -1    2.13    0.44
   1  -7  -1    2.00    0.45
  -1   7   1    1.80    0.43
  -1   7   1    1.77    0.40
   1  -7  -1    1.63    0.41
   1  -7  -1    1.63    0.44
   1  -7   0    2.88    0.50
   1  -7   0    3.45    0.49
   1  -7   0    3.50    0.53
   1  -7   0    2.93    0.51
  -1   7   0    2.99    0.47
  -1   7   0    2.89    0.50
   1  -7   0    3.41    0.53
   1  -7   1    8.63    0.70
   1  -7   1   10.12    0.79
   1  -7   1    9.01    0.71
  -1   7  -1   10.22    0.66
   1  -7   1    8.29    0.69
  -1   7  -1   10.46    0.73
   1  -7   1    9.26    0.73
  -1   7  -1   10.60    0.75
   1  -7   1    8.45    0.73
   1  -7   1   10.17    0.78
   1  -7   2    0.67    0.36
   1  -7   2    0.94    0.47
   1  -7   2    0.95    0.43
  -1   7  -2    1.23    0.37
   1  -7   2    0.69    0.46
  -1   7  -2    0.45    0.37
   1  -7   2   -0.07    0.43
  -1   7  -2    0.61    0.44
   1  -7   2    0.72    0.45
   1  -7   3    6.12    0.63
   1  -7   3    6.12    0.69
  -1   7  -3    6.53    0.58
  -1   7  -3    5.74    0.59
   1  -7   3    5.71    0.63
  -1   7  -3    6.35    0.64
   1  -7   3    6.32    0.71
   1  -7   3    6.59    0.68
   1  -7   4    2.64    0.48
   1  -7   4    4.63    0.60
   1  -7   4    2.66    0.59
  -1   7  -4    2.18    0.47
   1  -7   4    3.14    0.57
  -1   7  -4    3.04    0.48
  -1   7  -4    3.09    0.52
   1  -7   4    3.97    0.58
  -1   7  -5   14.82    0.88
   1  -7   5   14.21    0.87
   1  -7   5   15.41    0.96
  -1   7  -5   14.01    0.86
  -1   7  -5   13.23    0.84
   1  -7   5   14.45    0.99
  -1   7  -5   12.93    0.77
   1  -7   5   13.73    0.91
   1  -7   6  121.59    3.80
   1  -7   6  113.24    3.83
  -1   7  -6  121.36    3.79
  -1   7  -6  117.63    3.72
  -1   7  -6  119.63    3.74
  -1   7  -6  116.14    3.68
   1  -7   6  116.07    3.81
   1  -7   7    4.69    0.56
   1  -7   7    5.54    0.60
  -1   7  -7    4.11    0.50
  -1   7  -7    3.77    0.56
  -1   7  -7    4.83    0.52
  -1   7  -7    3.69    0.49
   1  -7   7    4.67    0.58
  -1   7  -8   20.20    0.97
  -1   7  -8   18.68    1.05
   1  -7   8   20.29    1.06
  -1   7  -8   18.50    0.93
  -1   7  -8   19.84    0.95
   1  -7   9   20.55    1.10
  -1   7  -9   21.03    1.07
  -1   7  -9   22.73    1.04
  -1   7  -9   21.03    1.12
  -1   7  -9   19.14    1.01
  -1   7 -10   70.23    2.49
  -1   7 -11    1.51    0.38
   1  -7  11    1.58    0.38
   1  -7  11    1.54    0.41
  -1   7 -11    1.55    0.32
  -1   7 -11    1.48    0.39
  -1   7 -12    1.10    0.33
   1  -7  12    0.82    0.28
   1  -7  12    1.05    0.34
  -1   7 -12    0.69    0.31
  -1   7 -13    3.19    0.33
  -1   7 -13    2.75    0.32
   1  -7  14   14.05    0.56
   1  -6  -9    1.24    0.26
   1  -6  -9    0.86    0.25
   1  -6  -9    0.99    0.27
   1  -6  -9    1.02    0.28
   1  -6  -9    1.11    0.26
   1  -6  -9    1.05    0.28
   1  -6  -9    0.82    0.20
   1  -6  -8    0.45    0.33
   1  -6  -8    0.26    0.29
   1  -6  -8    0.30    0.33
   1  -6  -8    0.65    0.31
   1  -6  -8    0.17    0.24
   1  -6  -8    1.00    0.36
   1  -6  -8    0.02    0.29
   1  -6  -7   23.40    1.07
   1  -6  -7   21.44    1.05
   1  -6  -7   22.25    1.07
   1  -6  -7   21.84    1.04
   1  -6  -7   21.37    1.04
   1  -6  -7   22.16    1.01
   1  -6  -6   29.70    1.34
   1  -6  -6   29.48    1.32
   1  -6  -5   68.72    2.50
   1  -6  -5   63.76    2.35
   1  -6  -5   69.37    2.41
   1  -6  -5   65.49    2.38
   1  -6  -5   64.13    2.35
   1  -6  -5   70.43    2.51
   1  -6  -5   64.81    2.39
   1  -6  -4  582.96   16.45
   1  -6  -4  578.32   16.30
   1  -6  -4  583.65   16.44
   1  -6  -4  582.37   16.38
   1  -6  -4  579.88   16.28
   1  -6  -3   40.90    1.72
   1  -6  -3   41.88    1.66
   1  -6  -3   42.63    1.68
   1  -6  -3   40.02    1.60
   1  -6  -3   37.98    1.51
   1  -6  -3   40.06    1.72
   1  -6  -2   19.28    1.07
   1  -6  -2   20.58    1.06
   1  -6  -2   19.68    1.00
   1  -6  -2   17.92    0.98
   1  -6  -2   19.71    1.03
   1  -6  -2   17.62    1.02
  -1   6   2   20.95    0.96
   1  -6  -2   18.24    0.93
  -1   6   2   21.26    0.96
   1  -6  -2   20.45    1.00
   1  -6  -1   19.62    1.07
   1  -6  -1   21.57    1.06
   1  -6  -1   20.52    0.99
   1  -6  -1   21.39    1.06
  -1   6   1   20.68    0.98
   1  -6  -1   21.75    1.08
  -1   6   1   19.84    0.96
   1  -6  -1   20.87    1.03
   1  -6   0   14.42    0.84
   1  -6   0   13.57    0.84
   1  -6   0   13.07    0.80
   1  -6   0   13.38    0.78
   1  -6   0   14.10    0.82
   1  -6   0   16.00    0.83
  -1   6   0   13.90    0.77
   1  -6   0   13.90    0.82
  -1   6   0   13.90    0.77
   1  -6   0   13.56    0.82
   1  -6   1   10.76    0.70
  -1   6  -1   11.45    0.65
   1  -6   1    9.69    0.67
   1  -6   1    9.89    0.69
   1  -6   1   10.53    0.75
   1  -6   1   10.89    0.73
  -1   6  -1   12.23    0.72
   1  -6   1   12.14    0.69
  -1   6  -1   10.74    0.69
   1  -6   1   10.68    0.70
   1  -6   1   11.13    0.76
   1  -6   2    4.49    0.51
   1  -6   2    3.79    0.46
  -1   6  -2    5.42    0.48
   1  -6   2    5.09    0.57
  -1   6  -2    5.35    0.50
  -1   6  -2    5.36    0.50
   1  -6   2    5.14    0.53
   1  -6   2    5.23    0.56
   1  -6   2    5.39    0.56
   1  -6   3    4.55    0.52
  -1   6  -3    6.29    0.53
  -1   6  -3    5.06    0.50
  -1   6  -3    5.63    0.52
   1  -6   3    4.72    0.55
   1  -6   3    5.56    0.59
  -1   6  -4   49.32    1.86
   1  -6   4   52.10    1.97
   1  -6   4   56.77    1.94
  -1   6  -4   50.57    1.85
  -1   6  -4   54.12    1.88
   1  -6   4   50.52    1.92
  -1   6  -5   42.10    1.65
   1  -6   5   43.85    1.72
   1  -6   5   45.27    1.71
  -1   6  -5   42.75    1.61
  -1   6  -5   45.31    1.64
   1  -6   5   45.30    1.71
  -1   6  -5   41.47    1.59
  -1   6  -6  131.34    4.04
  -1   6  -6  136.03    4.16
   1  -6   6  131.67    4.19
   1  -6   6  138.71    4.22
  -1   6  -6  132.44    4.08
  -1   6  -6  134.06    4.07
  -1   6  -6  135.77    4.10
   1  -6   6  132.52    4.16
  -1   6  -7   39.36    1.53
   1  -6   7   34.82    1.59
   1  -6   7   39.55    1.58
  -1   6  -7   40.84    1.60
  -1   6  -7   41.05    1.51
  -1   6  -7   41.76    1.52
  -1   6  -7   39.80    1.55
   1  -6   7   39.26    1.56
   1  -6   8   12.24    0.89
  -1   6  -8   13.33    0.82
  -1   6  -8   12.67    0.79
  -1   6  -8   12.93    0.80
  -1   6  -9    5.81    0.59
   1  -6   9    5.65    0.67
  -1   6  -9    5.41    0.57
  -1   6 -10    6.17    0.64
  -1   6 -10    6.91    0.65
   1  -6  10    5.33    0.66
  -1   6 -10    6.73    0.57
  -1   6 -11   22.84    1.12
  -1   6 -11   23.31    1.17
  -1   6 -12    0.86    0.36
  -1   6 -12    1.62    0.38
  -1   6 -12    0.99    0.37
  -1   6 -12    1.13    0.32
   1  -6  12    1.48    0.42
  -1   6 -13    1.74    0.33
   1  -6  13    0.66    0.31
  -1   6 -13    1.47    0.30
  -1   6 -13    1.59    0.34
   1  -6  14    0.99    0.19
  -1   6 -14    2.81    0.29
   1  -5 -11    1.55    0.18
   1  -5 -10   23.51    0.92
   1  -5 -10   24.81    0.96
   1  -5 -10   24.73    0.96
   1  -5 -10   24.74    0.94
   1  -5 -10   23.25    0.96
   1  -5 -10   22.39    0.87
   1  -5 -10   23.51    0.96
   1  -5 -10   21.83    0.86
   1  -5  -9   10.22    0.61
   1  -5  -9   11.02    0.70
   1  -5  -9   11.19    0.69
   1  -5  -9   10.29    0.62
   1  -5  -9   11.16    0.70
   1  -5  -9   10.88    0.67
   1  -5  -9   11.38    0.65
   1  -5  -9   10.96    0.71
   1  -5  -8    0.49    0.34
   1  -5  -8    0.49    0.42
   1  -5  -8    0.72    0.34
   1  -5  -8    0.64    0.37
   1  -5  -7    5.05    0.56
   1  -5  -7    4.13    0.49
   1  -5  -7    5.58    0.62
   1  -5  -7    5.36    0.60
   1  -5  -7    5.10    0.58
   1  -5  -7    4.89    0.63
   1  -5  -7    4.48    0.63
   1  -5  -6    1.96    0.48
   1  -5  -6    2.44    0.55
   1  -5  -6    1.76    0.43
   1  -5  -6    1.26    0.40
   1  -5  -6    2.33    0.51
   1  -5  -6    2.19    0.50
   1  -5  -6    1.42    0.45
   1  -5  -6    2.53    0.52
   1  -5  -6    1.89    0.54
   1  -5  -5   24.96    1.16
   1  -5  -5   22.75    1.21
   1  -5  -5   24.58    1.21
   1  -5  -5   23.92    1.15
   1  -5  -5   23.40    1.25
   1  -5  -5   24.79    1.20
   1  -5  -5   20.13    1.04
   1  -5  -5   23.66    1.16
   1  -5  -5   23.75    1.11
   1  -5  -4    4.46    0.52
   1  -5  -4    4.43    0.47
   1  -5  -4    5.04    0.60
   1  -5  -4    4.35    0.49
   1  -5  -4    3.49    0.52
   1  -5  -4    4.34    0.55
   1  -5  -4    4.48    0.61
   1  -5  -3   67.74    2.24
   1  -5  -3   62.23    2.29
   1  -5  -3   65.75    2.14
   1  -5  -3   61.07    2.13
   1  -5  -3   65.46    2.20
   1  -5  -3   66.28    2.16
   1  -5  -3   67.68    2.26
   1  -5  -3   59.87    2.10
   1  -5  -3   63.43    2.27
  -1   5   3   62.99    2.09
   1  -5  -2   17.60    0.96
   1  -5  -2   19.70    0.90
   1  -5  -2   17.84    0.84
   1  -5  -2   19.82    0.90
   1  -5  -2   19.30    0.90
   1  -5  -2   18.48    0.92
   1  -5  -2   16.86    0.83
   1  -5  -2   18.11    0.94
  -1   5   2   19.95    0.86
  -1   5   2   19.83    0.86
   1  -5  -1   13.53    0.79
   1  -5  -1   14.38    0.76
  -1   5   1   15.32    0.74
   1  -5  -1   14.45    0.79
   1  -5  -1   15.18    0.79
   1  -5  -1   15.00    0.79
  -1   5   0  144.96    4.37
   1  -5   0  151.92    4.44
   1  -5   1  471.53   13.16
   1  -5   2   50.04    1.77
   1  -5   3    9.88    0.63
   1  -5   4   97.39    3.01
  -1   5  -4   94.57    2.93
  -1   5  -4   94.32    2.97
  -1   5  -5    4.52    0.43
   1  -5   5    5.26    0.48
   1  -5   5    4.85    0.53
   1  -5   5    3.54    0.45
  -1   5  -5    4.11    0.40
  -1   5  -5    4.10    0.45
   1  -5   6   78.65    2.59
  -1   5  -6   82.24    2.61
  -1   5  -6   81.90    2.63
  -1   5  -6   83.14    2.62
   1  -5   6   79.80    2.62
   1  -5   6   76.11    2.58
  -1   5  -6   81.02    2.54
  -1   5  -6   80.76    2.53
   1  -5   7    0.75    0.30
  -1   5  -7    0.94    0.37
  -1   5  -7    0.95    0.46
  -1   5  -7    0.85    0.33
   1  -5   7    0.89    0.32
  -1   5  -7    1.09    0.37
  -1   5  -7    1.28    0.29
  -1   5  -8   17.59    0.92
  -1   5  -8   17.60    0.92
  -1   5  -8   17.51    0.99
  -1   5  -8   18.10    0.96
  -1   5  -8   17.05    0.99
  -1   5  -9   25.26    1.18
  -1   5  -9   26.94    1.18
  -1   5  -9   26.97    1.31
  -1   5  -9   25.84    1.26
  -1   5  -9   27.45    1.15
  -1   5  -9   27.43    1.31
  -1   5 -10  206.45    5.98
  -1   5 -10  206.44    6.11
  -1   5 -10  198.59    6.02
  -1   5 -10  196.62    5.93
  -1   5 -10  206.63    6.08
  -1   5 -11    2.88    0.51
  -1   5 -11    3.40    0.53
  -1   5 -11    3.36    0.46
  -1   5 -11    3.20    0.57
  -1   5 -11    3.22    0.52
  -1   5 -11    3.73    0.56
  -1   5 -12   17.85    0.93
  -1   5 -12   17.09    0.95
  -1   5 -12   18.22    0.96
  -1   5 -12   16.59    0.85
  -1   5 -13    1.00    0.32
  -1   5 -13    0.96    0.34
  -1   5 -13    0.46    0.32
  -1   5 -13    0.61    0.36
  -1   5 -13    0.78    0.34
   1  -5  14    0.02    0.26
  -1   5 -14    0.55    0.24
  -1   5 -14    0.41    0.25
   1  -4 -12    3.37    0.25
   1  -4 -12    2.84    0.25
   1  -4 -12    2.87    0.22
   1  -4 -11    6.23    0.47
   1  -4 -11    6.77    0.45
   1  -4 -11    7.29    0.47
   1  -4 -11    7.32    0.51
   1  -4 -11    6.70    0.43
   1  -4 -11    5.96    0.45
   1  -4 -11    6.72    0.49
   1  -4 -11    6.14    0.41
   1  -4 -11    6.11    0.40
   1  -4 -10    0.48    0.38
   1  -4 -10    0.75    0.36
   1  -4 -10    0.40    0.34
   1  -4 -10    0.63    0.32
   1  -4 -10    0.85    0.39
   1  -4 -10    0.47    0.35
   1  -4 -10    0.80    0.34
   1  -4 -10    0.61    0.34
   1  -4 -10    0.54    0.29
   1  -4 -10    0.91    0.39
   1  -4  -9   48.82    1.89
   1  -4  -9   50.48    1.85
   1  -4  -9   49.80    1.83
   1  -4  -8    9.76    0.71
   1  -4  -8    8.18    0.66
   1  -4  -8    8.55    0.78
   1  -4  -8    8.83    0.69
   1  -4  -8    8.57    0.74
   1  -4  -8    9.37    0.71
   1  -4  -8    8.95    0.73
   1  -4  -8   10.30    0.79
   1  -4  -8    9.13    0.75
   1  -4  -7   17.72    0.95
   1  -4  -7   19.19    1.06
   1  -4  -7   18.30    0.99
   1  -4  -7   19.28    1.01
   1  -4  -7   18.52    1.04
   1  -4  -7   15.97    0.96
   1  -4  -7   17.44    1.04
   1  -4  -7   17.30    0.98
   1  -4  -7   18.35    1.02
   1  -4  -7   19.35    1.08
   1  -4  -6    0.50    0.39
   1  -4  -6    0.15    0.40
   1  -4  -6    1.04    0.41
   1  -4  -6    0.16    0.38
   1  -4  -6    1.00    0.44
   1  -4  -6    0.58    0.42
   1  -4  -6    0.88    0.41
   1  -4  -6    0.41    0.42
   1  -4  -6    0.08    0.46
   1  -4  -5  131.22    4.09
   1  -4  -5  128.21    4.03
   1  -4  -5  126.80    3.97
   1  -4  -5  130.68    3.94
   1  -4  -5  131.31    4.01
   1  -4  -5  132.11    4.05
   1  -4  -5  127.73    4.06
   1  -4  -5  126.34    3.95
   1  -4  -4   15.98    0.90
   1  -4  -4   17.37    0.89
   1  -4  -4   17.28    0.86
   1  -4  -4   16.20    0.83
   1  -4  -4   19.09    0.90
   1  -4  -4   17.27    0.85
   1  -4  -4   15.57    0.90
   1  -4  -3   16.45    0.87
   1  -4  -3   17.15    0.83
   1  -4  -3   15.48    0.73
  -1   4   3   16.75    0.72
   1  -4  -3   16.26    0.84
   1  -4  -3   16.92    0.74
   1  -4  -3   17.44    0.83
   1  -4  -2    0.50    0.26
  -1   4   2    0.55    0.25
   1  -4  -2    0.68    0.28
   1  -4  -1    0.02    0.30
   1  -4  -1   -0.06    0.29
  -1   4   1    0.22    0.26
   1  -4  -1    0.06    0.30
  -1   4   0  274.55    7.77
   1  -4   0  279.89    7.81
   1  -4   0  278.50    7.82
  -1   4  -1  319.80    8.90
   1  -4   1  323.91    8.94
   1  -4   1  314.68    8.94
  -1   4  -2   78.39    2.42
   1  -4   2   79.97    2.47
   1  -4   2   80.39    2.47
  -1   4  -3   24.70    0.95
   1  -4   3   24.96    1.01
   1  -4   3   26.01    1.01
  -1   4  -4   91.69    2.69
   1  -4   4   88.93    2.72
   1  -4   4   86.47    2.73
   1  -4   4   87.81    2.72
  -1   4  -5  121.24    3.63
   1  -4   5  121.58    3.62
   1  -4   5  122.33    3.63
  -1   4  -5  121.54    3.57
   1  -4   6   -0.08    0.24
  -1   4  -6    0.17    0.32
  -1   4  -6    0.25    0.34
  -1   4  -6    0.12    0.39
   1  -4   6   -0.02    0.24
  -1   4  -6    0.20    0.21
  -1   4  -7    0.40    0.29
  -1   4  -7    0.72    0.35
  -1   4  -7    0.36    0.28
  -1   4  -7    0.38    0.40
  -1   4  -7    0.64    0.38
  -1   4  -7    0.67    0.33
  -1   4  -7    0.91    0.31
  -1   4  -8   16.83    0.90
  -1   4  -8   14.45    0.89
  -1   4  -8   16.32    0.91
  -1   4  -8   16.70    0.88
  -1   4  -8   16.35    0.82
  -1   4  -8   12.94    0.75
  -1   4  -8   14.74    0.84
  -1   4  -8   15.18    0.78
  -1   4  -9   40.75    1.67
  -1   4  -9   40.31    1.66
  -1   4  -9   40.62    1.65
  -1   4  -9   40.85    1.67
  -1   4  -9   38.92    1.56
  -1   4  -9   39.76    1.61
  -1   4  -9   42.17    1.55
  -1   4 -10    1.24    0.47
  -1   4 -10    0.78    0.44
  -1   4 -10    1.19    0.54
  -1   4 -10    0.87    0.41
  -1   4 -10    1.43    0.60
  -1   4 -10    1.70    0.47
  -1   4 -10    0.49    0.38
  -1   4 -11   22.26    1.18
  -1   4 -11   22.34    1.13
  -1   4 -11   22.96    1.18
  -1   4 -11   20.73    1.06
  -1   4 -11   21.84    1.14
  -1   4 -11   21.58    1.05
  -1   4 -11   21.86    1.15
  -1   4 -12    0.77    0.41
  -1   4 -12    0.91    0.42
  -1   4 -12    0.19    0.36
  -1   4 -13   30.21    1.27
  -1   4 -13   29.64    1.25
  -1   4 -13   30.97    1.23
  -1   4 -13   30.33    1.24
  -1   4 -13   30.63    1.28
  -1   4 -13   32.27    1.19
  -1   4 -14    6.61    0.49
  -1   4 -14    6.36    0.43
  -1   4 -14    5.96    0.38
  -1   4 -14    6.22    0.46
  -1   4 -15    1.34    0.19
   1  -3 -13    4.01    0.26
   1  -3 -13    4.40    0.27
   1  -3 -12    0.08    0.31
   1  -3 -12    0.02    0.26
   1  -3 -12    0.22    0.28
   1  -3 -12   -0.14    0.26
   1  -3 -12    0.23    0.25
   1  -3 -12    0.14    0.23
   1  -3 -12   -0.07    0.26
   1  -3 -11   13.08    0.74
   1  -3 -11   13.58    0.78
   1  -3 -11   14.29    0.80
   1  -3 -11   12.04    0.74
   1  -3 -11   12.36    0.77
   1  -3 -11   13.05    0.73
   1  -3 -11   12.46    0.74
   1  -3 -11   13.00    0.82
   1  -3 -11   12.86    0.73
   1  -3 -11   14.38    0.73
   1  -3 -10    4.86    0.53
   1  -3 -10    3.77    0.46
   1  -3 -10    4.51    0.54
   1  -3  -9   63.39    2.27
   1  -3  -9   64.55    2.25
   1  -3  -9   58.35    2.16
   1  -3  -9   61.41    2.30
   1  -3  -9   62.75    2.28
   1  -3  -9   60.95    2.32
   1  -3  -9   63.44    2.28
   1  -3  -9   64.66    2.30
   1  -3  -9   61.60    2.25
   1  -3  -9   65.39    2.34
   1  -3  -9   66.67    2.37
   1  -3  -9   65.75    2.29
   1  -3  -8    5.28    0.59
   1  -3  -8    4.73    0.56
   1  -3  -8    4.79    0.52
   1  -3  -8    4.84    0.57
   1  -3  -8    4.96    0.59
   1  -3  -8    5.07    0.60
   1  -3  -8    4.73    0.56
   1  -3  -8    5.84    0.67
   1  -3  -8    5.20    0.58
   1  -3  -8    5.19    0.65
   1  -3  -8    5.10    0.56
   1  -3  -8    5.20    0.61
   1  -3  -7    0.45    0.41
   1  -3  -7    0.13    0.32
   1  -3  -7   -0.03    0.37
   1  -3  -7    0.50    0.46
   1  -3  -7   -0.10    0.42
   1  -3  -7    0.35    0.38
   1  -3  -7    0.20    0.40
   1  -3  -7   -0.27    0.49
   1  -3  -7    0.10    0.36
   1  -3  -7    0.17    0.40
   1  -3  -7    0.59    0.37
   1  -3  -7    0.04    0.38
   1  -3  -6   66.34    2.33
   1  -3  -6   69.93    2.40
   1  -3  -6   68.06    2.40
   1  -3  -6   71.69    2.34
   1  -3  -6   68.31    2.27
   1  -3  -6   75.26    2.41
   1  -3  -6   75.17    2.39
   1  -3  -6   71.55    2.36
   1  -3  -6   70.10    2.34
   1  -3  -6   69.03    2.36
   1  -3  -6   64.78    2.28
   1  -3  -6   72.75    2.42
   1  -3  -6   72.72    2.38
   1  -3  -6   68.47    2.40
   1  -3  -5  210.26    6.18
   1  -3  -5  218.69    6.24
   1  -3  -5  220.62    6.27
   1  -3  -5  210.84    6.17
   1  -3  -5  219.05    6.18
   1  -3  -5  208.70    6.21
   1  -3  -5  217.07    6.17
   1  -3  -5  207.68    6.18
   1  -3  -4  157.06    4.41
  -1   3   4  146.29    4.23
   1  -3  -4  149.53    4.26
  -1   3   3   34.22    1.16
   1  -3  -3   36.54    1.19
  -1   3   2   53.42    1.65
   1  -3  -2   53.20    1.68
   1  -3  -1  150.98    4.27
  -1   3   1  147.87    4.24
  -1   3   1  149.69    4.20
   1  -3   0   95.44    2.85
  -1   3   0   97.52    2.83
  -1   3   0   98.29    2.75
  -1   3  -1  167.89    4.72
   1  -3   1  166.72    4.74
  -1   3  -2   79.45    2.34
   1  -3   2   78.66    2.36
  -1   3  -3  226.90    6.31
   1  -3   3  224.85    6.33
  -1   3  -4  257.16    7.50
  -1   3  -4  275.38    7.46
   1  -3   4  271.62    7.50
  -1   3  -5  120.58    3.54
  -1   3  -5  119.57    3.43
   1  -3   5  119.03    3.47
  -1   3  -6  177.06    5.40
  -1   3  -6  183.97    5.40
   1  -3   6  189.73    5.24
  -1   3  -6  186.96    5.20
  -1   3  -7   19.91    0.90
  -1   3  -7   19.02    0.93
  -1   3  -7   18.39    0.93
  -1   3  -7   21.18    0.96
  -1   3  -7   20.15    0.94
  -1   3  -7   20.23    0.92
  -1   3  -7   18.64    0.90
  -1   3  -7   20.10    0.93
  -1   3  -7   20.63    0.90
  -1   3  -8    0.43    0.39
  -1   3  -8    0.06    0.34
  -1   3  -8    0.07    0.32
  -1   3  -8    0.13    0.39
  -1   3  -8    0.20    0.35
  -1   3  -8   -0.06    0.34
  -1   3  -8    0.33    0.39
  -1   3  -8    0.03    0.34
  -1   3  -8    0.14    0.30
  -1   3  -8   -0.08    0.34
  -1   3  -9    3.87    0.52
  -1   3  -9    4.69    0.60
  -1   3  -9    4.37    0.58
  -1   3  -9    3.56    0.57
  -1   3  -9    4.00    0.55
  -1   3  -9    4.17    0.53
  -1   3  -9    3.30    0.53
  -1   3  -9    4.39    0.57
  -1   3  -9    3.61    0.50
  -1   3  -9    4.19    0.47
  -1   3  -9    4.29    0.47
  -1   3 -10   26.78    1.29
  -1   3 -10   27.02    1.33
  -1   3 -10   25.19    1.27
  -1   3 -10   26.51    1.25
  -1   3 -10   24.25    1.25
  -1   3 -10   24.56    1.22
  -1   3 -10   26.11    1.16
  -1   3 -10   25.53    1.22
  -1   3 -10   28.32    1.30
  -1   3 -10   25.65    1.20
  -1   3 -10   25.40    1.13
  -1   3 -11   38.05    1.59
  -1   3 -11   36.89    1.49
  -1   3 -11   37.08    1.59
  -1   3 -11   35.85    1.62
  -1   3 -11   37.67    1.59
  -1   3 -11   38.52    1.58
  -1   3 -11   34.59    1.52
  -1   3 -11   37.55    1.47
  -1   3 -11   33.86    1.51
  -1   3 -11   37.44    1.60
  -1   3 -11   36.72    1.55
  -1   3 -12    9.87    0.79
  -1   3 -12    9.99    0.66
  -1   3 -12    8.62    0.72
  -1   3 -13    2.17    0.49
  -1   3 -13    1.84    0.42
  -1   3 -13    2.14    0.39
  -1   3 -13    2.02    0.37
  -1   3 -13    1.51    0.40
  -1   3 -13    1.61    0.33
  -1   3 -13    2.53    0.41
  -1   3 -14   24.06    0.98
  -1   3 -14   24.67    0.98
  -1   3 -14   25.12    0.92
  -1   3 -14   25.03    1.00
  -1   3 -14   25.41    0.95
  -1   3 -15    6.95    0.36
   1  -2 -13    0.74    0.25
   1  -2 -13    0.14    0.28
   1  -2 -13    0.12    0.26
   1  -2 -13    0.18    0.23
   1  -2 -13    0.05    0.26
   1  -2 -13    0.45    0.24
   1  -2 -12    7.08    0.57
   1  -2 -12    7.01    0.58
   1  -2 -12    7.14    0.55
   1  -2 -12    7.53    0.60
   1  -2 -12    6.57    0.54
   1  -2 -12    7.49    0.55
   1  -2 -12    6.28    0.50
   1  -2 -12    7.66    0.57
   1  -2 -12    7.97    0.53
   1  -2 -11   20.55    1.06
   1  -2 -11   22.54    1.09
   1  -2 -11   17.89    0.98
   1  -2 -11   21.20    1.04
   1  -2 -11   20.92    1.00
   1  -2 -10   10.36    0.77
   1  -2 -10   10.40    0.79
   1  -2 -10   10.90    0.79
   1  -2 -10   11.53    0.81
   1  -2 -10   10.72    0.81
   1  -2 -10    9.93    0.67
   1  -2 -10   10.35    0.74
   1  -2 -10    8.99    0.74
   1  -2 -10   10.50    0.81
   1  -2 -10   10.62    0.84
   1  -2 -10    9.64    0.74
   1  -2 -10    8.69    0.72
   1  -2 -10   11.50    0.79
   1  -2 -10   10.27    0.74
   1  -2  -9    5.13    0.61
   1  -2  -9    4.00    0.54
   1  -2  -9    4.43    0.57
   1  -2  -9    3.81    0.55
   1  -2  -9    3.79    0.56
   1  -2  -9    4.22    0.65
   1  -2  -9    4.63    0.51
   1  -2  -9    4.88    0.59
   1  -2  -9    4.85    0.57
   1  -2  -9    4.97    0.60
   1  -2  -9    5.77    0.59
   1  -2  -9    4.51    0.64
   1  -2  -9    4.13    0.52
   1  -2  -9    4.20    0.52
   1  -2  -8   38.00    1.51
   1  -2  -8   40.71    1.54
   1  -2  -8   40.57    1.61
   1  -2  -8   38.63    1.56
   1  -2  -8   37.46    1.52
   1  -2  -8   37.78    1.54
   1  -2  -8   38.12    1.46
   1  -2  -8   40.83    1.58
   1  -2  -8   38.08    1.54
   1  -2  -8   37.43    1.53
   1  -2  -8   35.59    1.56
   1  -2  -8   36.43    1.53
   1  -2  -8   38.30    1.59
   1  -2  -8   40.82    1.52
   1  -2  -8   36.01    1.51
   1  -2  -7   25.06    1.09
   1  -2  -7   25.40    1.12
   1  -2  -7   25.03    1.14
   1  -2  -7   25.40    1.14
   1  -2  -7   24.43    1.08
   1  -2  -7   25.06    1.09
   1  -2  -7   22.98    1.06
   1  -2  -7   24.26    1.12
   1  -2  -7   26.48    1.14
   1  -2  -7   25.30    1.11
   1  -2  -7   24.79    1.11
   1  -2  -7   23.15    1.01
   1  -2  -7   26.17    1.09
   1  -2  -7   26.69    1.16
   1  -2  -7   24.03    1.08
   1  -2  -7   23.90    1.09
   1  -2  -6   16.01    0.80
   1  -2  -6   16.14    0.80
   1  -2  -6   15.36    0.79
   1  -2  -6   16.13    0.80
   1  -2  -6   17.05    0.82
   1  -2  -6   17.36    0.82
   1  -2  -6   17.17    0.84
  -1   2   6   15.03    0.79
   1  -2  -6   15.20    0.81
   1  -2  -6   17.55    0.80
   1  -2  -6   17.20    0.79
   1  -2  -6   15.81    0.82
   1  -2  -5  809.83   22.20
   1  -2  -4  567.67   15.05
  -1   2   4  527.53   14.89
  -1   2   4  577.38   15.06
   1  -2  -4  546.13   14.90
  -1   2   3  232.34    6.49
   1  -2  -3  231.51    6.50
  -1   2   3  246.18    6.58
  -1   2   2  497.83   13.67
  -1   2   2  501.25   13.70
   1  -2  -2  504.95   13.69
  -1   2   1  609.81   16.50
  -1   2   1  595.31   16.49
   1  -2  -1  615.48   16.52
  -1   2   0   71.78    2.11
   1  -2   0   73.38    2.13
   1  -2   0   73.83    2.12
  -1   2  -1    8.19    0.37
   1  -2   1    8.09    0.40
   1  -2   1    7.37    0.39
  -1   2  -2  287.74    8.03
   1  -2   2  297.70    8.05
  -1   2  -3   15.50    0.56
  -1   2  -3   14.78    0.49
   1  -2   3   14.92    0.57
  -1   2  -4  347.24    9.20
  -1   2  -4  332.87    9.18
  -1   2  -4  325.56    9.27
   1  -2   4  333.31    9.21
  -1   2  -5  539.08   14.78
  -1   2  -5  560.35   14.78
  -1   2  -5  525.60   14.59
   1  -2   5  549.52   14.61
  -1   2  -5  526.08   14.74
  -1   2  -5  525.27   14.64
  -1   2  -6   67.27    2.16
  -1   2  -6   65.00    2.16
  -1   2  -7   38.56    1.44
  -1   2  -7   35.15    1.42
  -1   2  -7   37.25    1.40
  -1   2  -7   36.75    1.34
  -1   2  -7   35.92    1.34
  -1   2  -7   37.44    1.40
  -1   2  -7   36.67    1.38
  -1   2  -7   37.79    1.41
  -1   2  -8   93.54    2.98
  -1   2  -8   97.52    3.03
  -1   2  -8   88.74    3.03
  -1   2  -8   93.54    3.03
  -1   2  -8   92.33    3.00
  -1   2  -8   93.85    2.95
  -1   2  -8   89.54    2.92
  -1   2  -8   97.60    2.96
  -1   2  -8   94.74    3.02
  -1   2  -8   88.32    2.98
  -1   2  -8   95.15    2.98
  -1   2  -9  100.45    3.26
  -1   2  -9  103.21    3.25
  -1   2  -9   99.00    3.27
  -1   2  -9   97.89    3.30
  -1   2  -9   98.32    3.17
  -1   2  -9   98.52    3.17
  -1   2  -9  101.09    3.24
  -1   2  -9   95.10    3.16
  -1   2  -9  100.55    3.26
  -1   2  -9   98.97    3.20
  -1   2 -10   10.38    0.77
  -1   2 -10   10.05    0.80
  -1   2 -10   10.01    0.78
  -1   2 -10   10.89    0.86
  -1   2 -10   10.26    0.71
  -1   2 -10    9.23    0.73
  -1   2 -10    8.73    0.73
  -1   2 -10   10.41    0.79
  -1   2 -10    9.51    0.73
  -1   2 -10    9.52    0.78
  -1   2 -10    8.89    0.70
  -1   2 -10    9.87    0.74
  -1   2 -11   11.80    0.84
  -1   2 -11   11.65    0.83
  -1   2 -11   11.56    0.76
  -1   2 -11   12.67    0.91
  -1   2 -11   12.27    0.88
  -1   2 -11   12.26    0.84
  -1   2 -11   12.13    0.79
  -1   2 -11   12.73    0.80
  -1   2 -11   11.10    0.80
  -1   2 -11   12.34    0.86
  -1   2 -11   10.73    0.82
  -1   2 -11   12.06    0.81
  -1   2 -12    6.26    0.63
  -1   2 -12    6.79    0.57
  -1   2 -12    6.33    0.59
  -1   2 -13    0.35    0.27
  -1   2 -13    0.33    0.37
  -1   2 -13    0.48    0.29
  -1   2 -13    0.47    0.34
  -1   2 -13    0.06    0.29
  -1   2 -13    0.21    0.34
  -1   2 -13   -0.03    0.41
  -1   2 -13    0.21    0.33
  -1   2 -14    2.44    0.33
  -1   2 -14    2.61    0.34
  -1   2 -14    1.72    0.25
  -1   2 -14    2.00    0.24
  -1   2 -14    2.28    0.37
  -1   2 -14    2.39    0.34
   1  -1 -14    3.35    0.31
   1  -1 -14    2.98    0.27
   1  -1 -14    2.88    0.31
   1  -1 -14    2.93    0.32
   1  -1 -14    3.16    0.31
   1  -1 -14    3.45    0.30
   1  -1 -13    0.02    0.27
   1  -1 -13    0.41    0.31
   1  -1 -13   -0.24    0.33
   1  -1 -13   -0.07    0.29
   1  -1 -13    0.12    0.31
   1  -1 -13    0.20    0.32
   1  -1 -13   -0.29    0.32
   1  -1 -13    0.33    0.35
   1  -1 -12    1.02    0.38
   1  -1 -12    0.75    0.39
   1  -1 -12    1.01    0.39
   1  -1 -12    0.99    0.40
   1  -1 -12    0.43    0.38
   1  -1 -12    1.47    0.43
   1  -1 -12    0.27    0.32
   1  -1 -12    1.16    0.45
   1  -1 -12    1.37    0.43
   1  -1 -11    0.61    0.42
   1  -1 -11   -0.11    0.45
   1  -1 -11    0.42    0.41
   1  -1 -11    0.14    0.42
   1  -1 -11    0.21    0.42
   1  -1 -11    0.07    0.44
   1  -1 -11    0.23    0.40
   1  -1 -11   -0.18    0.40
   1  -1 -11    0.42    0.41
   1  -1 -11    0.11    0.47
   1  -1 -11    0.32    0.36
   1  -1 -11    0.04    0.45
   1  -1 -11   -0.04    0.40
   1  -1 -10   16.57    0.97
   1  -1 -10   17.93    1.00
   1  -1 -10   16.97    0.97
   1  -1 -10   17.11    0.94
   1  -1 -10   17.48    1.02
   1  -1 -10   16.74    0.98
   1  -1 -10   16.28    1.01
   1  -1 -10   16.16    0.98
   1  -1 -10   16.28    0.98
   1  -1 -10   18.50    1.02
   1  -1 -10   16.01    1.03
   1  -1 -10   17.65    0.98
   1  -1 -10   18.51    0.99
   1  -1 -10   17.53    1.00
   1  -1  -9   16.85    0.95
   1  -1  -9   17.27    0.94
   1  -1  -9   17.58    0.93
   1  -1  -9   15.69    0.85
   1  -1  -9   18.67    0.97
   1  -1  -9   16.29    0.97
   1  -1  -9   16.51    0.90
   1  -1  -9   16.48    0.97
   1  -1  -9   15.61    0.94
   1  -1  -9   15.81    1.01
   1  -1  -9   16.77    0.95
   1  -1  -9   17.47    0.98
   1  -1  -9   16.26    0.96
   1  -1  -9   15.21    0.95
   1  -1  -9   15.62    0.92
   1  -1  -9   18.08    0.94
   1  -1  -8    1.02    0.41
   1  -1  -8    0.46    0.40
   1  -1  -8    0.96    0.38
   1  -1  -8    1.27    0.38
   1  -1  -8    0.86    0.35
   1  -1  -8    0.78    0.36
   1  -1  -8    1.32    0.39
   1  -1  -8    1.25    0.36
   1  -1  -8    0.68    0.29
   1  -1  -8    0.81    0.39
   1  -1  -8    1.28    0.36
   1  -1  -8    1.11    0.42
   1  -1  -8    1.18    0.41
   1  -1  -8    0.76    0.38
   1  -1  -8    1.43    0.44
   1  -1  -8    0.44    0.42
   1  -1  -8    1.40    0.34
   1  -1  -7    1.70    0.35
   1  -1  -7    1.37    0.32
   1  -1  -7    2.29    0.40
   1  -1  -7    1.39    0.34
   1  -1  -7    1.81    0.39
   1  -1  -7    1.70    0.36
   1  -1  -7    1.81    0.41
  -1   1   7    1.37    0.36
   1  -1  -7    1.47    0.36
   1  -1  -7    1.24    0.38
   1  -1  -7    1.32    0.37
   1  -1  -7    1.58    0.38
   1  -1  -7    1.52    0.35
   1  -1  -7    1.13    0.37
  -1   1   6  125.36    3.76
   1  -1  -6  128.59    3.73
   1  -1  -6  123.82    3.74
  -1   1   5  698.84   19.54
  -1   1   5  716.21   19.55
   1  -1  -5  723.07   19.52
  -1   1   4  491.05   13.55
  -1   1   4  531.94   13.73
  -1   1   3  214.44    6.03
   1  -1  -3  219.40    6.03
   1  -1  -2  582.52   15.82
   1  -1  -1  308.78    8.61
   1  -1  -1  323.10    8.61
   1  -1   0   24.74    0.77
   1  -1   0   25.70    0.78
   1  -1   1  796.25   21.52
   1  -1   1  791.15   21.53
   1  -1   2  176.94    4.87
  -1   1  -3  279.06    7.68
  -1   1  -3  282.97    7.73
   1  -1   3  282.33    7.68
  -1   1  -4  134.08    3.70
  -1   1  -4  136.55    3.81
  -1   1  -4  133.18    3.82
  -1   1  -5   24.05    0.89
  -1   1  -5   25.56    0.97
  -1   1  -5   23.64    0.95
  -1   1  -6   55.92    1.91
  -1   1  -6   57.93    1.93
  -1   1  -7    0.83    0.34
  -1   1  -7    0.77    0.33
  -1   1  -7    1.16    0.38
  -1   1  -7    1.11    0.34
  -1   1  -7    0.65    0.38
  -1   1  -7    0.95    0.34
  -1   1  -7    0.92    0.34
  -1   1  -7    0.85    0.33
  -1   1  -7    0.99    0.36
  -1   1  -7    1.48    0.37
  -1   1  -7    0.78    0.34
  -1   1  -8    9.28    0.70
  -1   1  -8    9.84    0.66
  -1   1  -8    9.43    0.66
  -1   1  -8    9.65    0.69
  -1   1  -8   10.23    0.73
  -1   1  -8    9.25    0.65
  -1   1  -8   10.06    0.63
  -1   1  -8    7.95    0.63
  -1   1  -8    8.92    0.66
  -1   1  -8    8.52    0.66
  -1   1  -8    7.99    0.68
  -1   1  -8    8.12    0.65
  -1   1  -8    8.22    0.59
  -1   1  -9  338.20    9.69
  -1   1  -9  341.11    9.66
  -1   1  -9  328.75    9.75
  -1   1  -9  328.82    9.66
  -1   1  -9  338.00    9.63
  -1   1  -9  337.93    9.60
  -1   1  -9  336.82    9.67
  -1   1  -9  339.17    9.60
  -1   1  -9  343.64    9.68
  -1   1  -9  324.60    9.63
  -1   1  -9  332.88    9.68
  -1   1  -9  342.12    9.66
  -1   1 -10  744.40   20.74
  -1   1 -10  737.01   20.70
  -1   1 -10  736.04   20.70
  -1   1 -10  721.14   20.83
  -1   1 -10  740.93   20.71
  -1   1 -10  768.31   20.69
  -1   1 -10  745.50   20.64
  -1   1 -10  729.58   20.62
  -1   1 -10  768.39   20.74
  -1   1 -10  741.46   20.71
  -1   1 -11    5.58    0.62
  -1   1 -11    4.58    0.58
  -1   1 -11    4.73    0.53
  -1   1 -11    4.58    0.61
  -1   1 -11    5.56    0.63
  -1   1 -11    5.29    0.60
  -1   1 -11    4.97    0.59
  -1   1 -11    5.70    0.62
  -1   1 -11    5.83    0.62
  -1   1 -11    4.80    0.57
  -1   1 -11    5.66    0.59
  -1   1 -12   15.60    0.79
  -1   1 -12   16.54    0.94
  -1   1 -12   17.54    0.91
  -1   1 -12   16.88    0.87
  -1   1 -12   17.18    0.90
  -1   1 -13   22.70    1.00
  -1   1 -13   23.27    1.00
  -1   1 -13   22.81    0.96
  -1   1 -13   23.57    1.03
  -1   1 -13   21.66    0.97
  -1   1 -13   22.77    1.00
  -1   1 -13   23.63    0.93
  -1   1 -13   22.14    0.99
  -1   1 -13   21.19    0.94
  -1   1 -14    0.87    0.22
  -1   1 -14    0.81    0.21
  -1   1 -14    0.44    0.20
  -1   1 -14    0.50    0.25
  -1   1 -14    0.71    0.24
  -1   1 -14    0.57    0.28
   1   0 -15   19.26    0.64
   1   0 -15   18.24    0.64
   1   0 -15   17.88    0.64
   1   0 -14   11.06    0.57
   1   0 -14    9.55    0.56
   1   0 -14    9.54    0.57
   1   0 -14    9.12    0.57
   1   0 -14   10.34    0.59
   1   0 -14    9.56    0.56
   1   0 -13    8.63    0.60
   1   0 -13    8.37    0.63
   1   0 -13    8.85    0.62
   1   0 -13    9.53    0.65
   1   0 -13    8.36    0.65
   1   0 -13    8.79    0.65
   1   0 -13    9.20    0.66
   1   0 -13    8.07    0.62
   1   0 -12    0.28    0.40
   1   0 -12   -0.18    0.44
   1   0 -12   -0.03    0.38
   1   0 -12    0.54    0.42
   1   0 -12    0.32    0.38
   1   0 -12   -0.24    0.44
   1   0 -11   57.43    2.12
   1   0 -11   56.42    2.08
   1   0 -11   53.58    2.11
   1   0 -11   56.27    2.12
   1   0 -11   54.43    2.08
   1   0 -11   57.11    2.12
   1   0 -11   55.05    2.10
   1   0 -11   58.69    2.13
   1   0 -11   57.40    2.12
   1   0 -11   55.81    2.13
   1   0 -11   55.56    2.07
   1   0 -10   19.32    1.05
   1   0 -10   20.14    1.04
   1   0 -10   19.72    1.06
   1   0 -10   20.47    1.06
   1   0 -10   19.39    1.06
   1   0 -10   19.73    1.06
   1   0 -10   18.51    1.02
   1   0 -10   18.13    1.06
   1   0 -10   19.20    1.08
   1   0 -10   17.49    1.04
   1   0 -10   20.19    1.03
   1   0 -10   19.33    0.97
   1   0 -10   18.25    1.05
   1   0 -10   18.86    1.04
   1   0  -9  130.09    3.97
   1   0  -9  128.91    3.95
   1   0  -9  130.04    3.97
   1   0  -9  119.45    3.83
   1   0  -9  121.77    3.95
   1   0  -9  127.29    3.95
   1   0  -9  123.39    3.97
   1   0  -9  132.02    3.99
   1   0  -9  131.59    3.98
   1   0  -9  128.27    3.98
   1   0  -9  124.92    3.99
   1   0  -9  119.36    4.00
   1   0  -9  129.80    3.99
   1   0  -9  133.97    3.95
   1   0  -9  127.43    3.96
   1   0  -9  128.58    3.98
   1   0  -9  128.22    3.91
   1   0  -8   22.08    0.99
   1   0  -8   22.97    1.00
   1   0  -8   22.49    1.01
   1   0  -8   20.26    0.91
   1   0  -8   22.44    0.98
   1   0  -8   21.37    1.00
   1   0  -8   22.49    0.99
   1   0  -8   19.48    0.98
   1   0  -8   23.76    1.03
   1   0  -8   22.12    1.02
   1   0  -8   21.59    0.92
   1   0  -8   22.84    1.02
   1   0  -8   22.18    1.04
   1   0  -8   19.68    0.99
   1   0  -8   21.09    1.01
   1   0  -8   22.00    1.01
   1   0  -8   22.76    1.00
   1   0  -8   21.45    0.96
   1   0  -7    1.83    0.43
   1   0  -7    1.91    0.30
   1   0  -7    2.73    0.34
   1   0  -7    2.10    0.41
  -1   0   7    2.42    0.37
   1   0  -7    2.12    0.40
   1   0  -7    2.12    0.36
   1   0  -7    2.52    0.39
   1   0  -6    2.80    0.44
   1   0  -6    2.53    0.33
  -1   0   6    2.39    0.36
  -1   0   6    2.59    0.37
   1   0  -5   66.23    2.09
  -1   0   5   70.02    2.06
  -1   0   5   65.15    2.05
  -1   0   4  436.41   11.84
   1   0  -4  428.14   11.84
  -1   0   4  445.65   11.98
  -1   0   4  456.55   11.97
   1   0  -3   89.66    2.45
  -1   0   3   85.71    2.52
   1   0  -2  166.67    4.56
  -1   0   2  166.43    4.59
   1   0  -1  156.46    4.29
   1   0   0  164.16    4.50
   1   0   1  206.04    5.63
   1   0   2  775.30   21.00
   1   0   2  775.50   21.02
  -1   0  -3   11.84    0.37
   1   0   3   11.30    0.37
   1   0   3   11.66    0.45
  -1   0  -3   11.71    0.50
  -1   0  -4    1.40    0.27
   1   0   4    2.05    0.26
  -1   0  -4    1.75    0.30
  -1   0  -5  128.08    3.85
  -1   0  -5  133.46    3.87
  -1   0  -6    6.16    0.55
  -1   0  -6    6.85    0.52
  -1   0  -6    6.65    0.52
  -1   0  -6    7.13    0.53
  -1   0  -6    6.37    0.49
  -1   0  -7   -0.03    0.35
  -1   0  -7    1.04    0.33
  -1   0  -7    0.29    0.32
  -1   0  -7    0.06    0.32
  -1   0  -7    0.27    0.37
  -1   0  -7    0.40    0.34
  -1   0  -7    0.21    0.29
  -1   0  -7    0.38    0.31
  -1   0  -7    0.20    0.36
  -1   0  -7    0.26    0.32
  -1   0  -7   -0.08    0.35
  -1   0  -7    0.08    0.35
  -1   0  -7    0.28    0.28
  -1   0  -7    0.35    0.34
  -1   0  -8   33.46    1.39
  -1   0  -8   35.48    1.47
  -1   0  -8   33.47    1.33
  -1   0  -8   30.64    1.35
  -1   0  -8   32.91    1.38
  -1   0  -8   33.24    1.37
  -1   0  -8   34.22    1.37
  -1   0  -8   31.35    1.38
  -1   0  -8   32.79    1.38
  -1   0  -8   32.15    1.38
  -1   0  -8   33.50    1.37
  -1   0  -8   33.91    1.41
  -1   0  -8   30.76    1.30
  -1   0  -9  303.66    8.86
  -1   0  -9  300.79    8.85
  -1   0  -9  309.18    8.89
  -1   0  -9  301.93    8.86
  -1   0  -9  301.25    8.88
  -1   0  -9  303.28    8.81
  -1   0  -9  308.71    8.83
  -1   0  -9  309.83    8.84
  -1   0  -9  303.60    8.77
  -1   0  -9  302.21    8.84
  -1   0  -9  312.72    8.86
  -1   0  -9  303.30    8.81
  -1   0 -10   15.56    0.98
  -1   0 -10   16.64    0.98
  -1   0 -10   16.20    0.95
  -1   0 -10   16.24    0.98
  -1   0 -10   17.77    1.00
  -1   0 -10   15.73    0.92
  -1   0 -10   15.76    0.99
  -1   0 -10   15.04    0.96
  -1   0 -10   17.19    0.97
  -1   0 -10   17.28    0.99
  -1   0 -11    0.11    0.41
  -1   0 -11    0.11    0.41
  -1   0 -11    0.37    0.35
  -1   0 -11    0.17    0.40
  -1   0 -11   -0.32    0.41
  -1   0 -11   -0.17    0.42
  -1   0 -11   -0.03    0.38
  -1   0 -12   20.76    1.02
  -1   0 -12   23.23    1.06
  -1   0 -12   21.99    1.01
  -1   0 -12   22.88    1.04
  -1   0 -12   23.54    1.08
  -1   0 -12   21.89    1.04
  -1   0 -12   22.94    1.00
  -1   0 -12   22.87    1.04
  -1   0 -12   21.51    1.01
  -1   0 -13    1.58    0.33
  -1   0 -13    1.73    0.30
  -1   0 -13    1.25    0.31
  -1   0 -13    1.52    0.30
  -1   0 -13    2.00    0.35
  -1   0 -13    2.28    0.32
  -1   0 -13    1.29    0.29
  -1   0 -13    1.65    0.35
  -1   0 -13    1.13    0.29
  -1   0 -14   10.62    0.42
  -1   0 -14    9.97    0.42
   1   1 -15    5.68    0.36
   1   1 -15    5.47    0.34
   1   1 -15    5.21    0.36
   1   1 -15    5.17    0.37
   1   1 -15    5.52    0.36
   1   1 -14    1.00    0.35
   1   1 -14    1.13    0.32
   1   1 -14    1.50    0.35
   1   1 -14    1.21    0.35
   1   1 -14    0.66    0.32
   1   1 -14    1.50    0.40
   1   1 -14    1.27    0.36
   1   1 -13   25.86    1.18
   1   1 -13   29.52    1.29
   1   1 -13   28.13    1.28
   1   1 -13   29.89    1.25
   1   1 -13   26.27    1.23
   1   1 -13   29.52    1.28
   1   1 -13   30.44    1.27
   1   1 -13   29.31    1.25
   1   1 -13   31.16    1.30
   1   1 -12    0.33    0.44
   1   1 -12    0.13    0.39
   1   1 -12    0.11    0.44
   1   1 -12    0.90    0.45
   1   1 -12    0.72    0.46
   1   1 -12    1.00    0.46
   1   1 -12    0.57    0.45
   1   1 -12    0.56    0.44
   1   1 -12    0.67    0.47
   1   1 -11   14.69    0.95
   1   1 -11   15.16    0.81
   1   1 -11   14.61    0.90
   1   1 -11   12.89    0.90
   1   1 -11   14.50    0.95
   1   1 -11   15.45    0.95
   1   1 -11   14.36    0.92
   1   1 -11   14.44    0.90
   1   1 -11   14.34    0.94
   1   1 -11   14.08    0.90
   1   1 -11   14.26    0.94
   1   1 -10  276.26    7.99
   1   1 -10  276.23    8.11
   1   1 -10  290.98    8.09
   1   1 -10  279.86    8.08
   1   1 -10  285.80    8.12
   1   1 -10  270.93    7.95
   1   1 -10  272.27    8.09
   1   1 -10  279.44    8.10
   1   1 -10  287.72    8.13
   1   1 -10  274.06    8.09
   1   1 -10  276.37    8.14
   1   1 -10  271.59    8.12
   1   1 -10  276.66    8.08
   1   1 -10  282.66    8.10
   1   1  -9   66.87    2.29
   1   1  -9   65.98    2.27
   1   1  -9   69.23    2.29
   1   1  -9   68.59    2.30
   1   1  -9   65.28    2.37
   1   1  -9   69.76    2.32
   1   1  -9   63.81    2.19
   1   1  -9   70.62    2.32
   1   1  -9   63.58    2.29
   1   1  -9   67.35    2.30
   1   1  -9   65.90    2.30
   1   1  -9   70.30    2.31
   1   1  -9   64.11    2.32
   1   1  -9   67.48    2.30
   1   1  -9   65.07    2.30
   1   1  -9   68.02    2.32
   1   1  -9   69.36    2.28
   1   1  -8   10.30    0.63
   1   1  -8    9.64    0.62
   1   1  -8    9.39    0.53
   1   1  -8    9.39    0.68
   1   1  -8   10.33    0.63
   1   1  -8   10.20    0.65
   1   1  -8   10.77    0.66
   1   1  -8   10.22    0.65
   1   1  -8   10.74    0.59
   1   1  -8   10.77    0.66
   1   1  -8    9.80    0.66
   1   1  -8   10.02    0.64
   1   1  -8    9.22    0.66
   1   1  -8   10.44    0.64
   1   1  -8    9.55    0.63
   1   1  -8   11.16    0.67
   1   1  -8   10.11    0.65
   1   1  -7   29.27    1.12
   1   1  -7   26.97    1.15
   1   1  -7   28.13    1.02
   1   1  -7   29.48    1.12
   1   1  -7   29.78    1.13
   1   1  -7   29.90    1.12
   1   1  -7   26.76    1.11
  -1  -1   6    0.10    0.27
   1   1  -6   -0.02    0.31
   1   1  -6    0.07    0.27
  -1  -1   5    2.28    0.26
   1   1  -5    2.32    0.17
  -1  -1   5    1.87    0.17
   1   1  -4   26.19    0.91
  -1  -1   4   26.31    0.87
   1   1  -4   27.34    0.83
  -1  -1   4   26.94    0.83
   1   1  -3  317.81    8.88
   1   1  -3  318.51    8.84
  -1  -1   3  333.99    8.85
   1   1  -2    4.75    0.27
   1   1  -2    5.43    0.27
  -1  -1   2    5.53    0.27
   1   1  -1  642.49   17.36
  -1  -1   1  636.43   17.36
   1   1   0  226.41    6.29
  -1  -1   0  231.98    6.29
   1   1   1  759.56   21.14
  -1  -1  -1  798.85   21.14
   1   1   2  263.58    7.41
  -1  -1  -2  278.00    7.41
  -1  -1  -3  266.18    7.29
   1   1   3  266.71    7.28
  -1  -1  -3  264.09    7.43
   1   1   3  268.41    7.37
   1   1   4    1.50    0.26
  -1  -1  -4    1.38    0.35
  -1  -1  -4    1.08    0.11
  -1  -1  -4    1.08    0.32
   1   1   5   96.56    2.84
  -1  -1  -5   91.81    2.94
  -1  -1  -5   94.27    2.94
  -1  -1  -6    0.34    0.35
  -1  -1  -6    0.03    0.30
  -1  -1  -6    0.14    0.29
  -1  -1  -6   -0.22    0.35
  -1  -1  -6   -0.19    0.37
  -1  -1  -6   -0.09    0.31
  -1  -1  -6    0.21    0.34
  -1  -1  -6    0.27    0.31
  -1  -1  -6    0.15    0.30
   1   1   6    0.06    0.24
  -1  -1  -6   -0.05    0.33
  -1  -1  -6   -0.21    0.26
  -1  -1  -7   51.41    1.83
  -1  -1  -7   47.63    1.72
  -1  -1  -7   48.94    1.80
  -1  -1  -7   49.00    1.82
  -1  -1  -7   46.46    1.74
  -1  -1  -7   47.53    1.77
  -1  -1  -7   48.54    1.77
  -1  -1  -7   48.06    1.76
  -1  -1  -7   48.85    1.81
  -1  -1  -7   47.32    1.73
  -1  -1  -7   47.02    1.77
  -1  -1  -7   47.35    1.66
  -1  -1  -8   73.53    2.55
  -1  -1  -8   76.09    2.56
  -1  -1  -8   68.28    2.42
  -1  -1  -8   74.01    2.55
  -1  -1  -8   70.75    2.49
  -1  -1  -8   73.03    2.54
  -1  -1  -8   73.54    2.49
  -1  -1  -8   72.08    2.54
  -1  -1  -8   71.65    2.49
  -1  -1  -8   71.38    2.44
  -1  -1  -8   72.76    2.51
  -1  -1  -9   -0.30    0.41
  -1  -1  -9   -0.16    0.51
  -1  -1  -9    0.23    0.35
  -1  -1  -9    0.27    0.45
  -1  -1  -9    0.31    0.40
  -1  -1  -9    0.16    0.37
  -1  -1  -9   -0.17    0.45
  -1  -1  -9   -0.11    0.42
  -1  -1  -9    0.17    0.41
  -1  -1  -9   -0.08    0.44
  -1  -1  -9   -0.11    0.46
  -1  -1  -9    0.33    0.46
  -1  -1  -9    0.19    0.46
  -1  -1 -10   28.22    1.36
  -1  -1 -10   27.65    1.34
  -1  -1 -10   27.55    1.31
  -1  -1 -10   32.11    1.38
  -1  -1 -10   29.51    1.36
  -1  -1 -10   31.27    1.34
  -1  -1 -10   32.30    1.37
  -1  -1 -10   29.26    1.29
  -1  -1 -10   30.19    1.35
  -1  -1 -10   30.28    1.38
  -1  -1 -10   28.84    1.29
  -1  -1 -10   30.25    1.37
  -1  -1 -11    0.09    0.33
  -1  -1 -11    0.34    0.33
  -1  -1 -11    0.10    0.38
  -1  -1 -11   -0.25    0.39
  -1  -1 -11   -0.09    0.33
  -1  -1 -11    0.23    0.39
  -1  -1 -11    0.05    0.32
  -1  -1 -12    3.38    0.44
  -1  -1 -12    3.74    0.43
  -1  -1 -12    2.86    0.41
  -1  -1 -12    3.44    0.42
  -1  -1 -12    3.30    0.43
  -1  -1 -12    3.94    0.41
  -1  -1 -12    3.79    0.38
  -1  -1 -12    3.06    0.41
  -1  -1 -13    0.64    0.24
  -1  -1 -13    0.31    0.22
  -1  -1 -13    0.58    0.23
  -1  -1 -13    0.80    0.24
  -1  -1 -13    0.75    0.22
  -1  -1 -13    0.75    0.24
   1   2 -15    3.52    0.36
   1   2 -15    3.92    0.34
   1   2 -15    2.60    0.27
   1   2 -15    2.50    0.33
   1   2 -15    3.02    0.33
   1   2 -15    2.76    0.33
   1   2 -14   16.80    0.87
   1   2 -14   18.29    0.87
   1   2 -14   16.89    0.80
   1   2 -14   18.47    0.88
   1   2 -14   17.29    0.84
   1   2 -14   17.94    0.87
   1   2 -13    9.33    0.60
   1   2 -13   10.39    0.74
   1   2 -13   10.25    0.67
   1   2 -13    9.91    0.76
   1   2 -13    9.54    0.70
   1   2 -12    0.90    0.42
   1   2 -12    0.97    0.38
   1   2 -12    0.85    0.43
   1   2 -12    1.12    0.47
   1   2 -12    1.43    0.53
   1   2 -12    0.64    0.46
   1   2 -12    0.72    0.49
   1   2 -12    0.80    0.43
   1   2 -12    0.96    0.43
   1   2 -12    0.93    0.46
   1   2 -11  691.16   19.39
   1   2 -11  695.31   19.43
   1   2 -11  695.08   19.46
   1   2 -11  711.24   19.50
   1   2 -11  698.94   19.49
   1   2 -11  712.22   19.48
   1   2 -11  706.06   19.49
   1   2 -11  701.22   19.46
   1   2 -11  710.00   19.49
   1   2 -11  670.12   19.32
   1   2 -11  706.28   19.50
   1   2 -11  711.38   19.43
   1   2 -11  682.02   19.47
   1   2 -10  132.36    4.08
   1   2 -10  134.59    4.11
   1   2 -10  128.49    4.15
   1   2 -10  132.50    4.13
   1   2 -10  130.22    4.18
   1   2 -10  133.86    4.17
   1   2 -10  130.77    4.12
   1   2 -10  134.89    4.13
   1   2 -10  136.16    4.15
   1   2 -10  134.65    4.14
   1   2 -10  131.94    4.04
   1   2 -10  130.96    4.15
   1   2 -10  129.36    4.12
   1   2 -10  130.04    4.08
   1   2  -9   19.66    0.98
   1   2  -9   21.08    0.98
   1   2  -9   20.28    1.01
   1   2  -9   19.43    0.98
   1   2  -9   18.86    0.97
   1   2  -9   19.34    1.00
   1   2  -9   19.63    0.99
   1   2  -9   20.01    0.97
   1   2  -9   20.87    0.95
   1   2  -9   17.50    1.01
   1   2  -9   20.88    1.01
   1   2  -9   19.74    0.97
   1   2  -9   20.65    0.93
   1   2  -9   20.92    0.97
   1   2  -8   20.25    0.93
   1   2  -8   19.70    0.90
   1   2  -8   20.24    0.93
   1   2  -8   20.48    0.95
   1   2  -8   20.47    0.94
   1   2  -8   19.11    0.95
   1   2  -8   21.21    0.95
   1   2  -8   20.38    0.93
   1   2  -8   19.02    0.92
   1   2  -8   20.04    0.95
   1   2  -8   19.78    0.94
   1   2  -8   21.01    0.90
   1   2  -8   16.28    0.97
   1   2  -7    3.00    0.40
   1   2  -7    2.57    0.36
   1   2  -7    2.87    0.44
   1   2  -7    3.56    0.41
   1   2  -7    2.93    0.44
   1   2  -7    3.35    0.42
  -1  -2   6  168.57    4.70
   1   2  -6  168.55    4.65
   1   2  -6  170.52    4.78
   1   2  -6  166.71    4.82
  -1  -2   6  160.77    4.66
  -1  -2   5  101.47    2.91
   1   2  -5  100.05    3.00
   1   2  -5  101.40    2.90
   1   2  -5  101.04    3.01
  -1  -2   5  103.00    2.89
  -1  -2   4    8.45    0.40
   1   2  -4    8.19    0.38
   1   2  -4    7.75    0.42
   1   2  -3   62.04    1.87
  -1  -2   3   64.87    1.88
   1   2  -2   75.32    2.17
  -1  -2   2   74.05    2.18
   1   2  -1  281.63    7.63
  -1  -2   1  272.13    7.63
   1   2   0   80.75    2.37
  -1  -2   0   82.77    2.37
   1   2   1   98.79    2.89
  -1  -2  -1  103.33    2.89
  -1  -2  -2   86.69    2.62
  -1  -2  -2   87.83    2.53
   1   2   2   88.24    2.53
  -1  -2  -2   86.94    2.61
  -1  -2  -3   87.36    2.53
  -1  -2  -3   88.21    2.69
   1   2   4  176.00    5.03
  -1  -2  -4  175.47    5.15
  -1  -2  -5    4.26    0.38
  -1  -2  -5    3.84    0.44
  -1  -2  -5    4.08    0.46
  -1  -2  -5    4.46    0.42
  -1  -2  -5    4.05    0.48
  -1  -2  -5    4.32    0.48
   1   2   5    3.77    0.36
  -1  -2  -5    3.33    0.42
  -1  -2  -6   39.84    1.53
  -1  -2  -6   38.81    1.52
  -1  -2  -6   41.71    1.56
  -1  -2  -6   42.63    1.52
  -1  -2  -6   39.08    1.47
  -1  -2  -6   38.95    1.50
  -1  -2  -6   38.70    1.50
   1   2   6   34.65    1.40
  -1  -2  -6   38.76    1.53
  -1  -2  -6   37.47    1.39
  -1  -2  -7   -0.09    0.33
  -1  -2  -7    0.10    0.37
  -1  -2  -7    0.28    0.40
  -1  -2  -7    0.14    0.42
  -1  -2  -7    0.03    0.42
  -1  -2  -7    0.06    0.35
  -1  -2  -7   -0.07    0.37
  -1  -2  -7   -0.03    0.43
  -1  -2  -7    0.14    0.42
  -1  -2  -7    0.31    0.45
  -1  -2  -7    0.13    0.31
  -1  -2  -8    2.92    0.54
  -1  -2  -8    2.93    0.55
  -1  -2  -8    3.06    0.47
  -1  -2  -8    2.76    0.51
  -1  -2  -8    2.54    0.54
  -1  -2  -8    3.24    0.53
  -1  -2  -8    2.99    0.56
  -1  -2  -8    2.42    0.52
  -1  -2  -8    2.06    0.53
  -1  -2  -8    2.28    0.46
  -1  -2  -9    7.61    0.67
  -1  -2  -9    7.38    0.72
  -1  -2  -9    7.67    0.61
  -1  -2  -9    8.16    0.71
  -1  -2  -9    7.28    0.69
  -1  -2  -9    8.04    0.71
  -1  -2  -9    7.16    0.66
  -1  -2  -9    7.30    0.62
  -1  -2  -9    7.42    0.68
  -1  -2  -9    7.80    0.71
  -1  -2  -9    6.95    0.68
  -1  -2 -10    3.90    0.54
  -1  -2 -10    4.36    0.51
  -1  -2 -10    3.53    0.44
  -1  -2 -10    3.69    0.52
  -1  -2 -11    1.32    0.38
  -1  -2 -11    1.50    0.35
  -1  -2 -11    1.38    0.38
  -1  -2 -11    1.10    0.34
  -1  -2 -11    1.27    0.38
  -1  -2 -11    0.76    0.29
  -1  -2 -11    1.66    0.37
  -1  -2 -11    1.40    0.37
  -1  -2 -12    0.60    0.28
  -1  -2 -12    0.78    0.27
  -1  -2 -12    0.56    0.23
  -1  -2 -12    0.46    0.26
  -1  -2 -12    0.66    0.28
  -1  -2 -12    0.41    0.24
  -1  -2 -12    0.67    0.26
   1   3 -15    7.75    0.47
   1   3 -15    8.35    0.48
   1   3 -14    0.86    0.30
   1   3 -14    1.27    0.40
   1   3 -14    0.73    0.32
   1   3 -14    0.90    0.29
   1   3 -14    0.39    0.33
   1   3 -14    0.42    0.36
   1   3 -13   18.10    0.93
   1   3 -13   17.50    0.88
   1   3 -13   19.00    0.95
   1   3 -12    6.80    0.61
   1   3 -12    8.43    0.66
   1   3 -12    6.47    0.64
   1   3 -12    7.82    0.67
   1   3 -12    7.33    0.70
   1   3 -12    7.02    0.71
   1   3 -12    7.54    0.68
   1   3 -12    6.66    0.64
   1   3 -12    7.52    0.60
   1   3 -11  112.97    3.63
   1   3 -11  113.21    3.68
   1   3 -11  116.52    3.71
   1   3 -11  114.17    3.68
   1   3 -11  111.32    3.63
   1   3 -11  109.09    3.68
   1   3 -11  116.00    3.66
   1   3 -11  112.45    3.64
   1   3 -11  110.48    3.56
   1   3 -11  115.50    3.66
   1   3 -11  114.99    3.63
   1   3 -11  114.69    3.58
   1   3 -10  119.59    3.80
   1   3 -10  117.06    3.83
   1   3 -10  124.85    3.85
   1   3 -10  118.21    3.75
   1   3 -10  123.35    3.82
   1   3 -10  122.46    3.80
   1   3 -10  120.46    3.81
   1   3 -10  115.92    3.85
   1   3 -10  121.31    3.83
   1   3 -10  123.41    3.82
   1   3 -10  122.78    3.81
   1   3 -10  118.79    3.73
   1   3  -9   19.75    1.01
   1   3  -9   20.77    1.03
   1   3  -9   21.00    1.02
   1   3  -9   21.99    1.03
   1   3  -9   23.05    1.07
   1   3  -9   20.45    1.00
   1   3  -9   21.33    1.01
   1   3  -9   21.11    1.08
   1   3  -9   20.89    1.02
   1   3  -9   21.77    1.01
   1   3  -9   20.64    0.95
   1   3  -8    5.68    0.50
   1   3  -8    6.09    0.51
   1   3  -8    5.29    0.49
   1   3  -8    6.33    0.54
   1   3  -8    5.33    0.50
   1   3  -8    4.80    0.58
   1   3  -8    5.83    0.52
   1   3  -8    5.93    0.51
   1   3  -8    4.76    0.49
   1   3  -8    6.05    0.46
   1   3  -8    5.71    0.50
   1   3  -7    0.52    0.36
  -1  -3   7    0.03    0.21
   1   3  -7    0.08    0.27
   1   3  -7    0.25    0.40
   1   3  -7   -0.02    0.30
   1   3  -7    0.17    0.33
   1   3  -7    0.29    0.17
   1   3  -6  481.29   13.12
  -1  -3   6  473.58   13.14
  -1  -3   6  467.34   13.15
   1   3  -6  474.94   13.21
   1   3  -6  488.13   13.16
   1   3  -5  124.58    3.76
  -1  -3   5  131.71    3.75
  -1  -3   5  132.81    3.77
   1   3  -5  128.02    3.72
   1   3  -5  128.84    3.79
   1   3  -4   38.07    1.28
  -1  -3   4   40.16    1.32
  -1  -3   4   37.64    1.29
   1   3  -3   33.62    1.14
  -1  -3   3   33.84    1.17
  -1  -3   3   34.15    1.16
   1   3  -2    0.15    0.24
  -1  -3   2    0.59    0.27
   1   3  -1  101.62    3.00
  -1  -3   1  103.70    3.01
  -1  -3   0   44.34    1.43
  -1  -3   0   44.43    1.41
   1   3   0   43.89    1.41
  -1  -3   0   41.02    1.36
  -1  -3  -1   20.10    0.80
  -1  -3  -1   19.47    0.81
  -1  -3  -1   19.28    0.78
   1   3   1   20.66    0.78
  -1  -3  -1   18.65    0.77
  -1  -3  -2   10.99    0.54
  -1  -3  -2   10.75    0.53
  -1  -3  -2   10.32    0.59
   1   3   2    9.86    0.51
  -1  -3  -3  304.68    8.45
  -1  -3  -3  290.53    8.28
   1   3   3  301.00    8.28
  -1  -3  -4  284.62    8.16
  -1  -3  -4  288.26    8.31
  -1  -3  -4  289.96    8.28
  -1  -3  -4  296.03    8.24
  -1  -3  -4  296.89    8.27
  -1  -3  -4  294.72    8.24
   1   3   4  287.50    8.18
  -1  -3  -4  278.48    8.28
  -1  -3  -4  285.86    8.23
  -1  -3  -5    1.02    0.33
  -1  -3  -5    0.93    0.37
  -1  -3  -5    0.29    0.40
  -1  -3  -5    0.89    0.34
  -1  -3  -5    0.93    0.39
  -1  -3  -5    0.53    0.37
   1   3   5    0.41    0.28
  -1  -3  -5    0.63    0.38
  -1  -3  -6   19.81    1.05
  -1  -3  -6   19.77    1.02
  -1  -3  -6   19.25    1.06
  -1  -3  -6   19.44    1.02
  -1  -3  -6   20.60    1.02
  -1  -3  -6   18.49    0.94
  -1  -3  -6   19.81    1.01
  -1  -3  -6   19.76    1.04
  -1  -3  -6   18.83    0.91
  -1  -3  -7    9.45    0.76
  -1  -3  -7    8.19    0.65
  -1  -3  -7    9.38    0.74
  -1  -3  -7    8.11    0.72
  -1  -3  -7    8.66    0.69
  -1  -3  -7    8.08    0.72
  -1  -3  -7    8.93    0.74
  -1  -3  -7    8.22    0.60
  -1  -3  -7    6.32    0.64
  -1  -3  -7    8.48    0.76
  -1  -3  -7    8.59    0.68
  -1  -3  -7    7.16    0.62
  -1  -3  -8    7.79    0.73
  -1  -3  -8    6.63    0.68
  -1  -3  -8    7.38    0.59
  -1  -3  -8    6.77    0.69
  -1  -3  -8    6.95    0.67
  -1  -3  -8    6.66    0.60
  -1  -3  -8    7.11    0.63
  -1  -3  -8    6.79    0.69
  -1  -3  -8    5.55    0.68
  -1  -3  -9   20.48    0.95
  -1  -3  -9   20.83    1.00
  -1  -3  -9   22.05    1.10
  -1  -3  -9   22.93    1.09
  -1  -3 -10    4.76    0.51
  -1  -3 -10    6.06    0.53
  -1  -3 -10    4.89    0.53
  -1  -3 -10    4.47    0.43
  -1  -3 -10    4.96    0.49
  -1  -3 -10    5.41    0.52
  -1  -3 -10    4.77    0.44
  -1  -3 -10    5.01    0.52
  -1  -3 -10    4.99    0.48
  -1  -3 -11   14.34    0.67
  -1  -3 -11   14.69    0.67
  -1  -3 -11   13.59    0.64
  -1  -3 -11   10.64    0.51
  -1  -3 -11   13.95    0.67
  -1  -3 -11   12.85    0.62
  -1  -3 -11   11.46    0.60
  -1  -3 -12   -0.01    0.13
  -1  -3 -12    0.03    0.13
   1   4 -15   15.46    0.59
   1   4 -15   15.49    0.65
   1   4 -14    0.29    0.31
   1   4 -14    0.65    0.34
   1   4 -14    0.62    0.33
   1   4 -14    0.38    0.31
   1   4 -13    0.27    0.35
   1   4 -13    0.09    0.31
   1   4 -13    0.06    0.40
   1   4 -13    0.05    0.27
   1   4 -13   -0.06    0.40
   1   4 -13   -0.08    0.33
   1   4 -13    0.31    0.41
   1   4 -12    2.08    0.42
   1   4 -12    2.57    0.50
   1   4 -12    2.75    0.49
   1   4 -12    2.79    0.57
   1   4 -12    2.92    0.60
   1   4 -11   23.94    1.19
   1   4 -11   22.11    1.12
   1   4 -11   23.75    1.21
   1   4 -11   25.74    1.16
   1   4 -11   24.61    1.24
   1   4 -11   24.55    1.17
   1   4 -11   24.27    1.12
   1   4 -10   -0.10    0.45
   1   4 -10    0.16    0.35
   1   4 -10    0.27    0.38
   1   4 -10    0.50    0.49
   1   4 -10    0.60    0.50
   1   4 -10   -0.06    0.38
   1   4 -10    0.55    0.41
   1   4 -10   -0.27    0.44
   1   4 -10    0.09    0.38
   1   4  -9   23.00    1.09
   1   4  -9   25.56    1.08
   1   4  -9   21.40    1.12
   1   4  -9   22.95    1.06
   1   4  -9   23.00    1.11
   1   4  -9   21.20    1.06
   1   4  -9   26.13    1.17
   1   4  -9   22.17    1.00
   1   4  -9   22.93    1.06
   1   4  -9   23.18    1.03
   1   4  -8   19.41    0.95
   1   4  -8   19.69    0.91
   1   4  -8   20.22    0.93
   1   4  -8   20.34    0.98
   1   4  -8   21.27    0.97
   1   4  -8   20.06    0.98
   1   4  -8   22.00    0.94
   1   4  -8   18.95    0.90
   1   4  -8   20.33    0.90
   1   4  -7   14.71    0.70
   1   4  -7   14.02    0.77
   1   4  -7   14.69    0.70
  -1  -4   7   13.85    0.71
   1   4  -7   14.56    0.76
   1   4  -7   15.58    0.80
   1   4  -7   14.80    0.77
   1   4  -7   14.54    0.76
   1   4  -7   15.10    0.75
   1   4  -7   14.49    0.68
  -1  -4   6  175.86    5.12
  -1  -4   6  174.69    5.10
   1   4  -6  178.57    5.10
   1   4  -6  173.65    5.02
   1   4  -5   19.40    0.82
  -1  -4   5   19.85    0.86
   1   4  -5   19.55    0.83
  -1  -4   5   18.76    0.86
   1   4  -4  190.59    5.46
   1   4  -4  186.00    5.44
  -1  -4   4  196.30    5.52
  -1  -4   4  192.13    5.50
   1   4  -3   45.52    1.53
  -1  -4   3   47.67    1.60
   1   4  -3   44.59    1.52
  -1  -4   3   44.90    1.56
   1   4  -2  124.65    3.60
  -1  -4   2  123.78    3.64
   1   4  -2  119.13    3.58
  -1  -4   2  118.42    3.61
  -1  -4   1   17.62    0.70
   1   4  -1   20.47    0.84
  -1  -4   1   20.14    0.86
  -1  -4   1   20.07    0.84
  -1  -4   0    6.14    0.41
   1   4   0    7.13    0.47
  -1  -4   0    6.16    0.49
  -1  -4   0    7.23    0.51
  -1  -4  -1   12.57    0.66
  -1  -4  -1   11.84    0.65
  -1  -4  -2    0.66    0.34
  -1  -4  -2    1.12    0.39
   1   4   2    0.89    0.27
  -1  -4  -2    0.93    0.33
  -1  -4  -2    1.41    0.30
  -1  -4  -3    7.18    0.55
  -1  -4  -3    7.17    0.61
  -1  -4  -3    5.91    0.58
  -1  -4  -3    6.34    0.52
  -1  -4  -3    6.83    0.54
  -1  -4  -3    6.70    0.54
  -1  -4  -4   34.02    1.29
  -1  -4  -4   31.91    1.32
  -1  -4  -4   30.49    1.28
  -1  -4  -4   29.52    1.34
  -1  -4  -4   29.38    1.30
  -1  -4  -5   14.13    0.78
  -1  -4  -5   13.14    0.82
  -1  -4  -5   13.89    0.84
  -1  -4  -5   12.07    0.86
  -1  -4  -5   11.11    0.77
  -1  -4  -5   12.26    0.81
  -1  -4  -6    5.80    0.62
  -1  -4  -6    4.85    0.62
  -1  -4  -6    5.31    0.57
  -1  -4  -6    5.55    0.66
  -1  -4  -6    5.65    0.53
  -1  -4  -6    5.25    0.63
  -1  -4  -6    4.50    0.57
  -1  -4  -7    3.18    0.45
  -1  -4  -7    3.30    0.52
  -1  -4  -7    3.92    0.55
  -1  -4  -7    3.64    0.50
  -1  -4  -7    3.19    0.56
  -1  -4  -7    3.74    0.57
  -1  -4  -7    3.56    0.51
  -1  -4  -7    2.48    0.56
  -1  -4  -8   12.25    0.76
  -1  -4  -8   11.37    0.67
  -1  -4  -8   12.33    0.79
  -1  -4  -8   12.25    0.80
  -1  -4  -9   21.69    0.98
  -1  -4  -9   19.71    0.94
  -1  -4  -9   19.70    0.96
  -1  -4  -9   20.66    0.98
  -1  -4  -9   19.16    0.91
  -1  -4  -9   20.00    0.95
  -1  -4  -9   18.55    0.90
  -1  -4  -9   21.11    0.96
  -1  -4  -9   18.57    0.85
  -1  -4 -10    0.17    0.27
  -1  -4 -10    0.04    0.25
  -1  -4 -10    0.25    0.29
  -1  -4 -10    0.02    0.22
  -1  -4 -10    0.30    0.26
  -1  -4 -10    0.08    0.23
  -1  -4 -10    0.10    0.18
  -1  -4 -10    0.07    0.26
  -1  -4 -11    1.26    0.17
  -1  -4 -11    1.29    0.17
   1   5 -15    1.39    0.20
   1   5 -14   23.25    0.96
   1   5 -14   22.21    0.91
   1   5 -14   23.91    0.98
   1   5 -13   28.55    1.18
   1   5 -13   28.21    1.15
   1   5 -13   26.33    1.08
   1   5 -13   27.04    1.17
   1   5 -13   25.10    1.10
   1   5 -12   16.19    0.90
   1   5 -12   15.05    0.88
   1   5 -11    1.92    0.45
   1   5 -11    2.02    0.51
   1   5 -11    2.00    0.42
   1   5 -11    2.26    0.49
   1   5 -10    2.17    0.49
   1   5 -10    2.84    0.53
   1   5 -10    1.95    0.41
   1   5 -10    2.70    0.52
   1   5  -9    9.03    0.69
   1   5  -9    8.75    0.66
   1   5  -9    8.76    0.69
   1   5  -8   23.37    1.07
   1   5  -8   22.24    1.04
  -1  -5   8   22.11    1.01
   1   5  -8   24.19    1.07
   1   5  -8   20.38    1.03
   1   5  -8   21.04    0.94
   1   5  -7   98.66    3.04
  -1  -5   7   97.56    3.09
  -1  -5   7   98.33    3.08
   1   5  -7   98.43    3.07
   1   5  -7   96.83    3.09
   1   5  -7   97.38    3.02
   1   5  -7   90.29    2.99
   1   5  -6  185.34    5.45
  -1  -5   6  185.64    5.52
  -1  -5   6  192.45    5.55
   1   5  -6  190.23    5.48
   1   5  -6  184.03    5.52
   1   5  -6  189.03    5.48
   1   5  -6  185.02    5.46
   1   5  -5   51.65    1.78
  -1  -5   5   53.34    1.87
  -1  -5   5   53.10    1.88
   1   5  -5   52.44    1.79
   1   5  -5   52.75    1.84
  -1  -5   5   51.67    1.93
   1   5  -5   52.38    1.81
   1   5  -5   54.69    1.83
   1   5  -4  260.15    7.51
   1   5  -4  270.52    7.50
   1   5  -4  256.06    7.47
  -1  -5   4  257.68    7.60
  -1  -5   4  264.15    7.53
   1   5  -4  258.18    7.43
  -1  -5   4  269.15    7.56
   1   5  -3   14.00    0.74
  -1  -5   3   13.64    0.82
   1   5  -3   14.72    0.75
   1   5  -3   13.39    0.75
  -1  -5   3   14.11    0.80
  -1  -5   3   14.88    0.82
   1   5  -3   13.97    0.72
  -1  -5   3   15.16    0.80
   1   5  -2   54.81    1.89
  -1  -5   2   55.36    1.99
   1   5  -2   56.64    1.91
   1   5  -2   54.71    1.89
  -1  -5   2   56.09    1.97
  -1  -5   2   56.71    1.96
   1   5  -2   54.47    1.89
  -1  -5   2   56.00    1.94
   1   5  -1   13.85    0.71
   1   5  -1   13.32    0.73
  -1  -5   1   14.67    0.81
   1   5  -1   14.70    0.75
  -1  -5   1   14.30    0.80
  -1  -5   1   12.75    0.77
  -1  -5   1   13.28    0.76
  -1  -5   0    5.25    0.48
  -1  -5   0    5.24    0.56
   1   5   0    5.49    0.50
  -1  -5   0    5.59    0.56
   1   5   0    5.49    0.47
  -1  -5   0    5.04    0.50
  -1  -5   0    4.87    0.49
  -1  -5  -1   15.05    0.86
  -1  -5  -1   16.30    0.89
  -1  -5  -1   13.33    0.74
   1   5   1   15.08    0.77
   1   5   1   14.75    0.75
  -1  -5  -1   14.51    0.85
  -1  -5  -1   14.38    0.79
  -1  -5  -1   14.57    0.80
  -1  -5  -2    0.04    0.40
  -1  -5  -2   -0.11    0.32
  -1  -5  -2    0.05    0.30
  -1  -5  -2    0.20    0.41
  -1  -5  -2    0.51    0.38
   1   5   2    0.33    0.30
   1   5   2    0.05    0.30
  -1  -5  -2    0.28    0.28
  -1  -5  -2   -0.03    0.29
  -1  -5  -3    6.54    0.57
  -1  -5  -3    5.17    0.52
  -1  -5  -3    5.91    0.59
  -1  -5  -4   21.90    1.04
  -1  -5  -4   21.31    1.09
  -1  -5  -4   21.56    1.11
  -1  -5  -4   21.48    1.04
  -1  -5  -4   22.40    1.15
  -1  -5  -4   21.24    1.08
  -1  -5  -5    6.22    0.54
  -1  -5  -5    6.01    0.64
  -1  -5  -5    6.03    0.60
  -1  -5  -5    4.88    0.59
  -1  -5  -5    6.31    0.67
  -1  -5  -5    5.30    0.54
  -1  -5  -5    5.13    0.55
  -1  -5  -6    0.04    0.42
  -1  -5  -6    0.07    0.39
  -1  -5  -6    0.04    0.38
  -1  -5  -6   -0.10    0.36
  -1  -5  -7    0.29    0.26
  -1  -5  -7   -0.03    0.37
  -1  -5  -7    0.28    0.36
  -1  -5  -7    0.36    0.42
  -1  -5  -7    0.67    0.38
  -1  -5  -7    0.64    0.30
  -1  -5  -7    0.46    0.34
  -1  -5  -7    0.59    0.41
  -1  -5  -8    6.36    0.51
  -1  -5  -8    6.42    0.46
  -1  -5  -8    6.15    0.53
  -1  -5  -8    6.07    0.48
  -1  -5  -8    6.29    0.53
  -1  -5  -8    6.35    0.52
  -1  -5  -8    6.98    0.57
  -1  -5  -9    8.64    0.48
  -1  -5  -9    7.98    0.44
  -1  -5  -9    9.40    0.51
  -1  -5  -9   10.08    0.53
  -1  -5  -9    9.71    0.52
  -1  -5  -9    9.73    0.51
   1   6 -15    0.67    0.18
   1   6 -14    0.98    0.25
   1   6 -14    1.18    0.31
  -1  -6  14    0.82    0.26
   1   6 -13   20.46    0.95
   1   6 -13   21.49    0.90
   1   6 -13   20.68    0.97
   1   6 -12    4.60    0.51
   1   6 -12    4.90    0.50
   1   6 -11  103.09    3.40
   1   6 -11  103.80    3.36
   1   6 -10   56.92    2.17
   1   6 -10   59.66    2.14
  -1  -6  10   59.25    2.17
   1   6 -10   56.30    2.07
   1   6  -9    1.85    0.48
   1   6  -9    1.35    0.42
  -1  -6   9    0.98    0.46
  -1  -6   8   36.91    1.49
  -1  -6   8   34.51    1.46
   1   6  -8   37.36    1.48
   1   6  -8   34.39    1.47
   1   6  -8   36.06    1.42
  -1  -6   8   34.66    1.57
   1   6  -8   37.01    1.42
  -1  -6   7   74.01    2.51
  -1  -6   7   71.65    2.51
   1   6  -7   72.72    2.43
   1   6  -7   70.71    2.48
  -1  -6   7   69.73    2.59
   1   6  -7   70.59    2.43
   1   6  -7   72.97    2.43
  -1  -6   6    0.71    0.43
  -1  -6   6    0.39    0.41
   1   6  -6    0.54    0.34
   1   6  -6    0.42    0.39
  -1  -6   6    0.61    0.50
   1   6  -6    0.43    0.40
   1   6  -6    0.43    0.34
   1   6  -5   26.36    1.19
   1   6  -5   25.84    1.17
   1   6  -5   29.02    1.20
  -1  -6   5   28.50    1.32
  -1  -6   5   27.60    1.31
  -1  -6   5   24.37    1.21
  -1  -6   5   28.12    1.26
   1   6  -5   24.93    1.09
   1   6  -4    4.67    0.53
  -1  -6   4    3.55    0.56
   1   6  -4    3.66    0.49
  -1  -6   4    4.39    0.59
   1   6  -4    4.27    0.51
  -1  -6   4    4.01    0.55
  -1  -6   4    4.33    0.57
   1   6  -4    4.27    0.46
   1   6  -3  142.45    4.42
   1   6  -3  147.84    4.46
  -1  -6   3  150.81    4.59
  -1  -6   3  137.83    4.51
   1   6  -3  146.21    4.43
  -1  -6   3  143.58    4.52
  -1  -6   3  142.61    4.50
   1   6  -3  150.08    4.36
   1   6  -2  278.14    8.08
   1   6  -2  285.45    8.13
  -1  -6   2  288.46    8.26
  -1  -6   2  281.16    8.21
   1   6  -2  277.86    8.10
  -1  -6   2  277.24    8.17
  -1  -6   2  277.52    8.18
   1   6  -2  283.19    8.06
  -1  -6   1   60.32    2.13
   1   6  -1   54.15    1.96
   1   6  -1   57.00    2.02
   1   6  -1   56.58    2.03
  -1  -6   1   57.03    2.12
   1   6  -1   57.06    2.01
  -1  -6   1   53.93    2.05
  -1  -6   1   56.10    2.07
  -1  -6   0    2.68    0.57
   1   6   0    2.62    0.44
   1   6   0    2.82    0.46
  -1  -6   0    3.32    0.50
  -1  -6   0    3.11    0.49
   1   6   0    2.67    0.54
  -1  -6  -1    1.16    0.45
   1   6   1    1.23    0.39
  -1  -6  -1    1.04    0.45
   1   6   1    1.33    0.34
  -1  -6  -1    1.13    0.39
  -1  -6  -1    1.46    0.42
  -1  -6  -2   28.38    1.28
  -1  -6  -2   29.16    1.35
  -1  -6  -2   27.08    1.28
  -1  -6  -3   36.21    1.45
  -1  -6  -3   33.73    1.46
  -1  -6  -3   34.97    1.53
  -1  -6  -3   34.00    1.47
  -1  -6  -4   11.49    0.75
  -1  -6  -4   11.12    0.80
  -1  -6  -4   10.69    0.80
  -1  -6  -4   12.22    0.79
  -1  -6  -5   36.04    1.41
  -1  -6  -5   25.88    1.27
  -1  -6  -5   33.10    1.32
  -1  -6  -5   29.35    1.29
  -1  -6  -5   32.14    1.24
  -1  -6  -6    1.89    0.36
  -1  -6  -6    3.12    0.48
  -1  -6  -6    1.82    0.37
  -1  -6  -6    1.48    0.29
  -1  -6  -6    1.57    0.37
  -1  -6  -6    2.45    0.44
  -1  -6  -6    1.66    0.37
  -1  -6  -6    1.53    0.29
  -1  -6  -7    2.33    0.31
  -1  -6  -7    3.74    0.40
  -1  -6  -7    3.28    0.38
  -1  -6  -7    2.11    0.34
  -1  -6  -7    2.85    0.41
  -1  -6  -7    2.72    0.34
  -1  -6  -8    0.84    0.26
  -1  -6  -8    0.83    0.23
  -1  -6  -8    1.02    0.20
  -1  -6  -8    1.12    0.23
  -1  -7  14    0.24    0.16
   1   7 -13    0.91    0.26
   1   7 -13    1.06    0.26
  -1  -7  13    1.33    0.33
   1   7 -12   24.68    1.07
   1   7 -12   25.59    1.11
   1   7 -12   25.66    1.08
   1   7 -11    3.04    0.47
   1   7 -11    2.72    0.43
  -1  -7  11    2.51    0.44
   1   7 -10    0.86    0.41
   1   7  -9   50.67    1.86
   1   7  -9   51.34    1.93
  -1  -7   9   49.71    2.01
   1   7  -8   21.71    1.12
   1   7  -8   22.11    1.06
   1   7  -8   21.09    1.04
  -1  -7   8   23.19    1.24
  -1  -7   8   21.90    1.14
  -1  -7   8   22.45    1.13
   1   7  -7  246.14    7.31
  -1  -7   7  246.07    7.42
  -1  -7   7  244.88    7.44
   1   7  -7  246.65    7.25
   1   7  -7  254.23    7.28
  -1  -7   7  243.67    7.32
  -1  -7   6    5.39    0.73
   1   7  -6    4.31    0.57
  -1  -7   6    5.60    0.72
   1   7  -6    5.01    0.62
   1   7  -6    4.84    0.56
  -1  -7   6    5.17    0.62
  -1  -7   6    5.69    0.64
   1   7  -5    1.08    0.43
   1   7  -5    1.30    0.42
  -1  -7   5    1.18    0.55
   1   7  -5    0.91    0.46
  -1  -7   5    1.01    0.57
  -1  -7   5    1.20    0.44
  -1  -7   5    0.79    0.44
   1   7  -4   31.85    1.37
   1   7  -4   29.90    1.36
  -1  -7   4   32.58    1.49
  -1  -7   4   30.73    1.51
   1   7  -4   31.06    1.38
  -1  -7   4   30.23    1.44
  -1  -7   4   31.69    1.46
  -1  -7   3    7.37    0.77
   1   7  -3    8.83    0.66
   1   7  -3    7.76    0.69
   1   7  -3    7.45    0.69
  -1  -7   3    8.03    0.78
  -1  -7   3    8.60    0.73
  -1  -7   3    8.26    0.74
  -1  -7   2   14.84    0.98
  -1  -7   2   16.55    1.02
   1   7  -2   16.12    0.92
   1   7  -2   14.90    0.90
  -1  -7   2   14.38    0.95
  -1  -7   2   13.97    0.93
  -1  -7   1    2.68    0.57
   1   7  -1    4.28    0.56
   1   7  -1    3.63    0.52
  -1  -7   1    4.26    0.56
  -1  -7   0   11.96    0.87
  -1  -7   0   10.21    0.80
   1   7   0   12.13    0.76
   1   7   0   11.65    0.76
  -1  -7   0   11.41    0.81
  -1  -7  -1   17.39    0.99
  -1  -7  -1   18.77    0.98
  -1  -7  -1   19.72    1.06
  -1  -7  -1   17.38    0.98
   1   7   1   19.24    0.94
  -1  -7  -1   17.64    1.01
  -1  -7  -2    8.02    0.72
  -1  -7  -2    8.25    0.67
  -1  -7  -2    6.93    0.59
  -1  -7  -3  317.07    9.30
  -1  -7  -3  325.74    9.29
  -1  -7  -3  338.19    9.35
  -1  -7  -4   75.60    2.47
  -1  -7  -4   70.34    2.35
  -1  -7  -4   71.70    2.41
  -1  -7  -4   74.56    2.45
  -1  -7  -4   71.57    2.32
  -1  -7  -5   16.15    0.80
  -1  -7  -5   15.69    0.71
  -1  -7  -5   14.53    0.67
  -1  -7  -5   17.70    0.79
  -1  -7  -5   19.18    0.85
  -1  -7  -5   14.47    0.66
  -1  -7  -6    1.52    0.32
  -1  -7  -6    1.59    0.20
  -1  -7  -6    1.81    0.30
  -1  -7  -6    1.99    0.28
   1   8 -13    0.15    0.18
   1   8 -13    0.05    0.15
  -1  -8  13    0.29    0.18
   1   8 -12   24.48    1.00
   1   8 -12   25.77    0.99
  -1  -8  12   25.81    1.03
  -1  -8  11   38.44    1.45
   1   8 -11   36.25    1.41
  -1  -8  10   20.62    1.03
  -1  -8  10   18.33    0.97
   1   8 -10   21.00    1.00
   1   8  -9   10.76    0.72
  -1  -8   9   10.85    0.81
   1   8  -9   10.69    0.64
  -1  -8   9   11.38    0.79
  -1  -8   9   10.57    0.69
   1   8  -8    4.74    0.52
  -1  -8   8    5.97    0.56
   1   8  -7   64.79    2.30
  -1  -8   7   64.50    2.37
   1   8  -7   63.39    2.25
  -1  -8   7   62.94    2.39
  -1  -8   7   64.79    2.39
  -1  -8   7   63.16    2.32
  -1  -8   6   -0.04    0.40
   1   8  -6    0.32    0.39
  -1  -8   6    0.73    0.50
  -1  -8   6    0.84    0.46
   1   8  -6    0.78    0.40
  -1  -8   6    0.68    0.47
  -1  -8   5   49.32    2.07
   1   8  -5   59.53    2.07
   1   8  -5   54.07    2.04
  -1  -8   5   59.13    2.20
   1   8  -5   58.09    2.08
  -1  -8   5   55.43    2.12
  -1  -8   5   52.11    2.15
  -1  -8   4   51.44    2.02
   1   8  -4   55.69    2.05
  -1  -8   4   54.59    2.10
   1   8  -4   55.96    2.03
  -1  -8   4   52.94    2.11
  -1  -8   4   51.74    2.06
  -1  -8   3   15.65    0.94
   1   8  -3   13.86    0.87
  -1  -8   3   13.69    0.95
  -1  -8   3   13.89    0.95
  -1  -8   3   15.53    0.96
  -1  -8   2    2.90    0.52
  -1  -8   2    4.30    0.58
  -1  -8   2    3.61    0.56
   1   8  -2    4.32    0.52
  -1  -8   2    3.70    0.53
   1   8  -1   14.47    0.82
  -1  -8   1   13.95    0.87
  -1  -8   0    0.28    0.32
  -1  -8   0   -0.03    0.38
   1   8   0    0.29    0.32
  -1  -8  -1    0.05    0.32
  -1  -8  -1   -0.02    0.28
  -1  -8  -1    0.06    0.32
  -1  -8  -1   -0.12    0.37
  -1  -8  -1   -0.11    0.33
  -1  -8  -2   98.86    3.01
  -1  -8  -2   90.74    2.96
  -1  -8  -2   97.79    3.06
  -1  -8  -2  103.79    3.09
  -1  -8  -2   99.32    3.03
  -1  -8  -3   21.10    0.92
  -1  -8  -3   18.26    0.78
  -1  -8  -3   21.64    0.89
  -1  -8  -3   20.63    0.82
  -1  -8  -4    0.80    0.28
  -1  -8  -4    0.77    0.27
  -1  -8  -4    0.83    0.22
   1   9 -12   25.12    0.88
  -1  -9  12   28.40    0.90
   1   9 -11    0.35    0.23
  -1  -9  11    0.25    0.25
  -1  -9  10    8.59    0.58
   1   9 -10    9.82    0.56
   1   9  -9   11.37    0.58
  -1  -9   9   11.23    0.70
  -1  -9   9   11.78    0.61
  -1  -9   8    5.57    0.55
   1   9  -8    5.20    0.46
  -1  -9   8    5.77    0.49
  -1  -9   7    9.90    0.70
   1   9  -7    9.89    0.63
  -1  -9   7   11.17    0.69
  -1  -9   6   35.31    1.42
   1   9  -6   34.84    1.36
  -1  -9   6   36.63    1.41
  -1  -9   5    1.21    0.37
   1   9  -5    1.52    0.39
  -1  -9   5    1.57    0.41
  -1  -9   4    6.02    0.53
   1   9  -4    7.44    0.59
  -1  -9   4    5.23    0.56
  -1  -9   4    7.34    0.62
  -1  -9   3    8.68    0.60
  -1  -9   3    9.38    0.65
   1   9  -3    8.70    0.62
  -1  -9   3    8.86    0.64
  -1  -9   2    0.08    0.33
  -1  -9   2    0.47    0.31
  -1  -9   2   -0.05    0.30
   1   9  -2    0.21    0.30
  -1  -9   2    0.08    0.30
  -1  -9   1    0.07    0.29
  -1  -9   1    0.16    0.21
  -1  -9   1    0.23    0.31
   1   9  -1    0.43    0.27
  -1  -9   1   -0.14    0.28
  -1  -9   0   46.09    1.61
  -1  -9   0   47.49    1.60
  -1  -9   0   50.82    1.64
  -1  -9   0   49.77    1.62
   1   9   0   48.00    1.52
  -1  -9  -1   12.11    0.52
  -1  -9  -1   11.80    0.53
   1   9   1   12.75    0.54
  -1  -9  -1   13.02    0.58
  -1  -9  -2   -0.11    0.19
  -1  -9  -2    0.49    0.19
   1  10  -9    0.20    0.15
  -1 -10   9    0.30    0.17
   1  10  -8    9.55    0.43
  -1 -10   8    8.68    0.46
   1  10  -7   71.08    2.08
  -1 -10   7   63.55    2.08
  -1 -10   6    7.53    0.46
   1  10  -6    8.52    0.47
  -1 -10   6    7.64    0.47
  -1 -10   5    0.02    0.22
  -1 -10   5    0.21    0.25
   1  10  -5    0.16    0.23
  -1 -10   5   -0.08    0.23
  -1 -10   4   15.63    0.63
   1  10  -4   15.65    0.63
  -1 -10   3   24.31    0.81
   1  10  -3   27.41    0.83
  -1 -10   2    0.98    0.17
   2 -10  -1    6.54    0.39
   2 -10  -1    6.92    0.40
   2 -10   0    3.10    0.33
  -2  10   0    3.62    0.26
   2 -10   1   16.12    0.75
   2 -10   1   16.88    0.68
  -2  10  -1   19.88    0.75
   2 -10   1   18.51    0.81
   2 -10   2    0.34    0.27
   2 -10   2   -0.10    0.20
  -2  10  -2    0.24    0.26
   2 -10   2    0.07    0.29
   2 -10   3    4.02    0.39
   2 -10   3    4.13    0.33
  -2  10  -3    4.59    0.41
   2 -10   3    3.38    0.41
   2 -10   3    4.54    0.42
   2 -10   4    0.19    0.26
   2 -10   4    0.05    0.20
  -2  10  -4   -0.02    0.29
   2 -10   4    0.20    0.28
   2 -10   4    0.05    0.29
   2 -10   5    9.33    0.49
  -2  10  -5   10.39    0.53
  -2  10  -5   10.63    0.59
   2 -10   5    9.99    0.59
   2 -10   5   10.99    0.61
   2 -10   6    4.83    0.39
  -2  10  -6    5.57    0.40
   2 -10   6    4.99    0.32
   2 -10   6    4.64    0.37
  -2  10  -6    5.36    0.42
  -2  10  -7    2.40    0.32
  -2  10  -7    2.59    0.30
   2 -10   7    1.90    0.27
  -2  10  -8    6.02    0.41
   2 -10   8    5.82    0.38
   2 -10   9    1.63    0.20
   2  -9  -4    6.60    0.38
   2  -9  -4    5.63    0.37
   2  -9  -4    5.36    0.33
   2  -9  -4    6.19    0.38
   2  -9  -3    0.35    0.26
   2  -9  -3    0.20    0.26
   2  -9  -3    0.27    0.26
   2  -9  -2   -0.10    0.30
   2  -9  -2    0.16    0.29
   2  -9  -1   38.67    1.54
   2  -9  -1   42.92    1.55
  -2   9   1   43.41    1.46
   2  -9  -1   42.79    1.58
   2  -9   0   10.80    0.69
   2  -9   0   10.27    0.66
  -2   9   0    9.93    0.62
   2  -9   0   10.25    0.72
   2  -9   0    8.81    0.64
   2  -9   1   43.90    1.72
   2  -9   1   46.07    1.72
  -2   9  -1   47.72    1.71
   2  -9   1   48.36    1.78
   2  -9   2   61.83    2.18
  -2   9  -2   61.86    2.11
   2  -9   2   61.12    2.11
   2  -9   3    4.53    0.58
  -2   9  -3    4.43    0.52
   2  -9   3    3.52    0.46
   2  -9   3    5.14    0.52
  -2   9  -3    4.63    0.44
   2  -9   4    8.45    0.71
  -2   9  -4   10.60    0.72
   2  -9   4    9.23    0.64
   2  -9   4    9.02    0.69
  -2   9  -4    9.03    0.62
   2  -9   4    7.96    0.61
   2  -9   5   18.84    1.00
  -2   9  -5   17.17    0.92
   2  -9   5   17.31    0.92
   2  -9   5   18.40    1.01
  -2   9  -5   19.26    0.93
   2  -9   5   17.65    0.91
   2  -9   6   38.14    1.54
  -2   9  -6   38.03    1.48
   2  -9   6   35.96    1.51
   2  -9   6   40.70    1.62
  -2   9  -6   40.17    1.52
   2  -9   6   38.97    1.49
   2  -9   7   10.84    0.65
  -2   9  -7   11.50    0.69
   2  -9   7   10.57    0.69
  -2   9  -7   12.21    0.68
   2  -9   7   11.86    0.77
   2  -9   7   11.34    0.74
   2  -9   7   12.10    0.68
  -2   9  -7   11.90    0.72
  -2   9  -8    3.21    0.39
  -2   9  -8    3.39    0.36
   2  -9   8    2.89    0.43
  -2   9  -8    3.23    0.42
   2  -9   8    3.86    0.51
   2  -9   8    3.18    0.38
  -2   9  -9    1.42    0.29
   2  -9   9    1.64    0.39
  -2   9  -9    1.53    0.33
   2  -9   9    0.93    0.35
   2  -9   9    1.14    0.27
  -2   9 -10    1.64    0.26
   2  -9  10    1.44    0.22
  -2   9 -10    1.56    0.28
   2  -9  10    1.37    0.32
   2  -9  10    1.82    0.34
   2  -9  11    6.37    0.38
   2  -9  11    4.66    0.37
   2  -8  -6   -0.20    0.23
   2  -8  -6   -0.11    0.21
   2  -8  -6   -0.15    0.24
   2  -8  -6   -0.05    0.23
   2  -8  -5    7.72    0.51
   2  -8  -5    6.87    0.50
   2  -8  -5    7.16    0.52
   2  -8  -5    5.95    0.43
   2  -8  -4   15.33    0.80
   2  -8  -4   15.27    0.79
   2  -8  -4   15.44    0.82
   2  -8  -4   12.71    0.70
   2  -8  -3    2.41    0.43
   2  -8  -3    3.58    0.49
   2  -8  -3    3.68    0.52
   2  -8  -3    3.93    0.50
   2  -8  -2    2.05    0.45
  -2   8   2    1.39    0.34
   2  -8  -2    1.73    0.43
   2  -8  -1    0.26    0.38
   2  -8  -1   -0.04    0.39
   2  -8  -1    0.04    0.33
  -2   8   1    0.28    0.29
   2  -8  -1    0.11    0.36
   2  -8   0    4.86    0.60
   2  -8   0    5.01    0.56
   2  -8   0    4.75    0.56
   2  -8   0    4.40    0.56
  -2   8   0    5.17    0.56
  -2   8   0    5.68    0.56
   2  -8   0    5.37    0.59
   2  -8   1   47.15    1.89
   2  -8   1   47.12    1.92
  -2   8  -1   48.47    1.84
  -2   8  -1   48.44    1.85
   2  -8   1   47.84    1.91
   2  -8   2   12.71    0.84
  -2   8  -2   11.16    0.72
   2  -8   2   12.59    0.88
  -2   8  -2   12.18    0.82
   2  -8   2   10.89    0.77
   2  -8   2   11.59    0.83
  -2   8  -2   13.48    0.84
   2  -8   2   10.83    0.84
   2  -8   3    0.39    0.42
   2  -8   3    0.36    0.42
  -2   8  -3    0.54    0.44
  -2   8  -3    0.59    0.38
   2  -8   3    1.05    0.45
  -2   8  -3    0.60    0.40
   2  -8   3    0.44    0.39
   2  -8   3    1.17    0.50
   2  -8   4   54.37    2.15
   2  -8   4   57.49    2.12
  -2   8  -4   56.93    2.05
  -2   8  -4   55.98    2.07
   2  -8   4   55.10    2.17
  -2   8  -4   54.79    2.06
   2  -8   4   53.47    2.08
   2  -8   4   54.57    2.14
  -2   8  -4   55.71    2.02
   2  -8   5   83.17    3.00
  -2   8  -5   86.11    2.90
   2  -8   5   87.10    2.95
  -2   8  -5   89.41    2.91
   2  -8   5   86.37    3.04
  -2   8  -5   86.65    2.91
   2  -8   5   83.13    2.94
  -2   8  -5   84.99    2.85
   2  -8   5   88.49    3.00
   2  -8   6   20.47    1.07
   2  -8   6   18.81    1.07
  -2   8  -6   18.91    1.04
   2  -8   6   18.83    1.08
  -2   8  -6   19.12    1.00
  -2   8  -6   19.68    1.01
   2  -8   6   19.76    1.15
  -2   8  -6   20.55    1.01
   2  -8   6   20.86    1.09
   2  -8   7   81.39    2.75
   2  -8   7   78.09    2.73
  -2   8  -7   81.06    2.74
   2  -8   7   80.96    2.87
  -2   8  -7   78.74    2.66
   2  -8   7   79.77    2.73
  -2   8  -7   79.02    2.73
  -2   8  -7   82.06    2.68
  -2   8  -8    0.02    0.29
   2  -8   8   -0.03    0.29
  -2   8  -8    0.03    0.34
  -2   8  -8   -0.45    0.35
   2  -8   9    5.03    0.54
  -2   8  -9    7.15    0.60
   2  -8   9    7.11    0.67
  -2   8  -9    6.25    0.56
  -2   8 -10    3.63    0.36
   2  -8  10    4.38    0.46
  -2   8 -10    3.68    0.43
   2  -8  10    4.45    0.51
  -2   8 -10    3.80    0.43
  -2   8 -11   10.46    0.51
  -2   8 -11   10.03    0.58
   2  -8  11    9.56    0.55
  -2   8 -11   10.47    0.54
   2  -8  11    9.85    0.62
   2  -8  12   -0.10    0.16
   2  -8  12    0.06    0.21
   2  -7  -8    8.62    0.43
   2  -7  -8   10.11    0.50
   2  -7  -8    9.18    0.49
   2  -7  -8    9.31    0.46
   2  -7  -8    8.19    0.46
   2  -7  -7    0.06    0.27
   2  -7  -7    0.18    0.28
   2  -7  -7    0.11    0.27
   2  -7  -7    0.02    0.30
   2  -7  -7    0.02    0.27
   2  -7  -7    0.02    0.29
   2  -7  -6    1.39    0.36
   2  -7  -6    1.01    0.36
   2  -7  -6    1.58    0.38
   2  -7  -6    1.25    0.34
   2  -7  -6    1.42    0.38
   2  -7  -5   23.41    1.07
   2  -7  -5   26.25    1.15
   2  -7  -5   22.94    1.09
   2  -7  -4   12.86    0.92
   2  -7  -4   14.21    0.91
   2  -7  -4   15.07    0.96
   2  -7  -3    2.20    0.50
   2  -7  -3    2.61    0.56
   2  -7  -3    2.37    0.48
   2  -7  -3    1.70    0.48
   2  -7  -3    1.71    0.42
   2  -7  -3    2.54    0.52
   2  -7  -2    2.13    0.51
   2  -7  -2    2.11    0.56
   2  -7  -2    2.28    0.42
   2  -7  -2    2.15    0.49
   2  -7  -2    2.46    0.43
  -2   7   2    2.90    0.44
  -2   7   2    2.04    0.40
   2  -7  -2    2.25    0.54
   2  -7  -1   19.40    1.09
   2  -7  -1   19.45    1.08
   2  -7  -1   21.41    1.07
   2  -7  -1   18.15    0.95
   2  -7  -1   19.77    1.07
   2  -7  -1   18.49    1.04
  -2   7   1   19.31    0.99
   2  -7  -1   17.97    1.03
  -2   7   1   19.94    1.01
   2  -7   0    7.75    0.71
   2  -7   0    7.98    0.71
   2  -7   0    5.76    0.61
   2  -7   0    7.22    0.70
   2  -7   0    6.91    0.69
  -2   7   0    7.15    0.69
   2  -7   0    6.74    0.65
  -2   7   0    7.63    0.67
   2  -7   0    6.83    0.62
   2  -7   1   16.65    0.95
   2  -7   1   15.62    0.98
  -2   7  -1   17.67    0.88
   2  -7   1   16.81    0.97
  -2   7  -1   15.62    0.92
   2  -7   1   15.34    0.89
  -2   7  -1   18.15    0.96
   2  -7   1   17.62    0.98
   2  -7   1   17.24    1.00
   2  -7   2    4.95    0.60
   2  -7   2    4.44    0.59
  -2   7  -2    4.27    0.52
   2  -7   2    4.38    0.59
   2  -7   2    4.47    0.55
  -2   7  -2    4.99    0.55
   2  -7   2    4.88    0.61
   2  -7   3    2.20    0.54
   2  -7   3    2.38    0.53
   2  -7   3    2.52    0.49
  -2   7  -3    3.31    0.49
  -2   7  -3    2.36    0.44
   2  -7   3    1.78    0.53
   2  -7   3    2.08    0.54
   2  -7   4   47.81    1.98
  -2   7  -4   53.07    1.94
   2  -7   4   53.39    2.00
  -2   7  -4   48.64    1.89
  -2   7  -4   52.40    1.92
   2  -7   4   51.13    2.00
   2  -7   5  330.10    9.78
  -2   7  -5  335.97    9.70
   2  -7   5  341.54    9.77
  -2   7  -5  332.05    9.64
  -2   7  -5  345.46    9.68
  -2   7  -5  336.71    9.68
   2  -7   5  335.65    9.76
  -2   7  -6  704.93   19.57
   2  -7   6  684.67   19.60
   2  -7   6  706.75   19.63
  -2   7  -6  699.26   19.50
  -2   7  -6  693.85   19.48
   2  -7   6  693.50   19.59
  -2   7  -6  727.19   19.54
  -2   7  -7    7.30    0.66
   2  -7   7    6.44    0.68
   2  -7   7    6.47    0.59
  -2   7  -7    5.67    0.54
  -2   7  -7    6.50    0.58
  -2   7  -8    0.06    0.33
   2  -7   8   -0.28    0.47
  -2   7  -8    0.14    0.42
  -2   7  -8    0.04    0.37
  -2   7  -8    0.04    0.39
  -2   7  -9   42.85    1.68
   2  -7   9   44.07    1.77
  -2   7  -9   45.87    1.64
  -2   7  -9   44.23    1.73
  -2   7  -9   38.44    1.64
  -2   7 -10    0.08    0.34
   2  -7  10    0.48    0.43
  -2   7 -10    0.06    0.30
  -2   7 -10    0.54    0.37
  -2   7 -10    0.37    0.35
  -2   7 -11    1.11    0.34
   2  -7  11    1.26    0.39
  -2   7 -11    1.41    0.30
  -2   7 -11    1.91    0.37
  -2   7 -11    1.41    0.36
  -2   7 -12    5.32    0.42
   2  -7  12    4.10    0.42
   2  -7  12    4.47    0.42
  -2   7 -12    5.46    0.44
   2  -7  13    1.50    0.24
  -2   7 -13    3.89    0.29
   2  -6 -10    1.02    0.18
   2  -6 -10    0.94    0.18
   2  -6 -10    1.06    0.20
   2  -6  -9    0.47    0.27
   2  -6  -9    0.15    0.26
   2  -6  -9    0.40    0.27
   2  -6  -9    0.54    0.26
   2  -6  -9    0.24    0.28
   2  -6  -9    0.16    0.25
   2  -6  -8    7.76    0.58
   2  -6  -8    5.96    0.48
   2  -6  -8    8.11    0.58
   2  -6  -8    7.32    0.58
   2  -6  -8    7.28    0.54
   2  -6  -8    6.34    0.54
   2  -6  -8    7.74    0.56
   2  -6  -7   32.49    1.43
   2  -6  -7   32.90    1.34
   2  -6  -7   30.54    1.33
   2  -6  -7   31.12    1.29
   2  -6  -7   31.81    1.33
   2  -6  -7   34.07    1.36
   2  -6  -7   34.24    1.47
   2  -6  -6   34.71    1.60
   2  -6  -6   38.86    1.56
   2  -6  -6   36.99    1.49
   2  -6  -6   38.41    1.55
   2  -6  -6   34.39    1.48
   2  -6  -6   38.83    1.65
   2  -6  -5   24.01    1.18
   2  -6  -5   24.00    1.30
   2  -6  -5   24.66    1.18
   2  -6  -5   23.87    1.22
   2  -6  -5   24.63    1.16
   2  -6  -5   24.89    1.16
   2  -6  -5   25.50    1.28
   2  -6  -5   25.71    1.31
   2  -6  -4    5.99    0.72
   2  -6  -4    6.44    0.64
   2  -6  -4    5.91    0.58
   2  -6  -4    5.72    0.61
   2  -6  -4    7.33    0.63
   2  -6  -4    8.59    0.71
   2  -6  -4    7.02    0.76
   2  -6  -3   79.92    2.70
   2  -6  -3   79.93    2.80
   2  -6  -3   77.85    2.61
   2  -6  -3   77.85    2.63
   2  -6  -3   76.42    2.59
   2  -6  -3   78.88    2.62
   2  -6  -3   76.21    2.71
  -2   6   3   77.14    2.55
   2  -6  -3   75.30    2.72
  -2   6   3   82.70    2.58
   2  -6  -2    1.97    0.51
   2  -6  -2    1.31    0.43
   2  -6  -2    1.94    0.41
   2  -6  -2    2.36    0.41
   2  -6  -2    1.86    0.49
   2  -6  -2    1.54    0.38
   2  -6  -2    2.42    0.41
   2  -6  -2    2.24    0.48
  -2   6   2    2.02    0.42
  -2   6   2    2.30    0.40
   2  -6  -1   13.05    0.86
   2  -6  -1   16.06    0.88
   2  -6  -1   15.67    0.89
   2  -6  -1   13.45    0.84
  -2   6   1   13.64    0.80
   2  -6  -1   13.05    0.81
   2  -6   0    1.60    0.44
   2  -6   0    1.75    0.44
   2  -6   0    1.60    0.43
   2  -6   0    1.55    0.38
   2  -6   0    1.35    0.34
  -2   6   0    1.38    0.38
   2  -6   0    1.15    0.36
   2  -6   0    1.35    0.42
   2  -6   1   11.57    0.73
   2  -6   1   13.04    0.81
  -2   6  -1   11.08    0.66
   2  -6   1   11.51    0.76
   2  -6   1   12.08    0.72
  -2   6  -1   12.99    0.73
   2  -6   1   11.12    0.74
   2  -6   1   12.46    0.78
   2  -6   2   65.13    2.26
  -2   6  -2   68.29    2.27
   2  -6   2   65.44    2.36
   2  -6   2   69.29    2.36
  -2   6  -2   69.41    2.30
   2  -6   2   67.42    2.36
   2  -6   3    5.34    0.57
  -2   6  -3    5.85    0.52
   2  -6   3    5.66    0.56
  -2   6  -3    5.50    0.52
   2  -6   3    5.57    0.59
  -2   6  -4   12.91    0.78
   2  -6   4   15.44    0.89
   2  -6   4   12.88    0.85
  -2   6  -4   13.19    0.77
   2  -6   4   14.77    0.84
   2  -6   5  198.09    5.91
  -2   6  -5  194.65    5.85
   2  -6   5  194.85    5.94
  -2   6  -5  197.30    5.81
   2  -6   5  196.93    5.89
  -2   6  -5  200.32    5.85
  -2   6  -6   28.71    1.17
  -2   6  -6   29.27    1.29
   2  -6   6   28.89    1.35
   2  -6   6   27.36    1.25
  -2   6  -6   27.91    1.19
  -2   6  -6   28.98    1.20
   2  -6   6   26.94    1.24
  -2   6  -6   27.42    1.24
   2  -6   7    3.10    0.59
   2  -6   7    3.03    0.44
  -2   6  -7    3.22    0.50
  -2   6  -7    3.44    0.42
  -2   6  -7    3.60    0.42
  -2   6  -7    3.25    0.51
  -2   6  -7    2.48    0.49
   2  -6   7    2.98    0.43
   2  -6   8    0.08    0.54
  -2   6  -8    0.54    0.38
  -2   6  -8    0.59    0.42
  -2   6  -8    1.26    0.42
  -2   6  -8    0.39    0.39
  -2   6  -9   -0.10    0.40
   2  -6   9    0.34    0.49
  -2   6  -9    0.44    0.37
  -2   6  -9   -0.10    0.36
  -2   6  -9    0.04    0.40
  -2   6  -9   -0.24    0.41
  -2   6 -10   46.71    1.83
  -2   6 -10   44.95    1.81
  -2   6 -10   48.11    1.78
   2  -6  10   43.40    1.85
  -2   6 -10   45.96    1.70
  -2   6 -10   47.13    1.74
  -2   6 -11  104.64    3.23
  -2   6 -11  108.66    3.24
  -2   6 -11  105.06    3.17
  -2   6 -11   97.71    3.10
  -2   6 -12    2.21    0.37
  -2   6 -12    2.08    0.38
  -2   6 -12    1.90    0.39
   2  -6  12    1.56    0.40
  -2   6 -12    2.23    0.37
  -2   6 -13    1.85    0.31
   2  -6  13    1.48    0.33
  -2   6 -13    2.01    0.28
  -2   6 -13    2.29    0.32
  -2   6 -14    0.15    0.17
   2  -5 -11   23.67    0.80
   2  -5 -11   21.54    0.77
   2  -5 -11   22.63    0.79
   2  -5 -10    4.59    0.43
   2  -5 -10    4.02    0.41
   2  -5 -10    4.53    0.43
   2  -5 -10    4.49    0.40
   2  -5 -10    3.86    0.42
   2  -5 -10    4.69    0.42
   2  -5  -9   16.09    0.87
   2  -5  -9   15.84    0.86
   2  -5  -9   16.18    0.84
   2  -5  -9   16.82    0.84
   2  -5  -9   17.55    0.91
   2  -5  -9   15.17    0.76
   2  -5  -9   19.05    0.89
   2  -5  -9   16.45    0.88
   2  -5  -8    0.53    0.41
   2  -5  -7   29.13    1.33
   2  -5  -7   25.35    1.22
   2  -5  -7   28.76    1.30
   2  -5  -7   24.86    1.19
   2  -5  -7   25.82    1.24
   2  -5  -7   25.45    1.22
   2  -5  -7   24.86    1.21
   2  -5  -7   25.24    1.30
   2  -5  -6    3.79    0.62
   2  -5  -6    4.36    0.58
   2  -5  -6    4.27    0.57
   2  -5  -6    3.77    0.52
   2  -5  -6    4.00    0.57
   2  -5  -6    3.90    0.55
   2  -5  -6    3.67    0.55
   2  -5  -6    4.50    0.59
   2  -5  -6    3.90    0.64
   2  -5  -5  216.37    6.51
   2  -5  -5  221.27    6.44
   2  -5  -5  212.67    6.40
   2  -5  -5  228.75    6.41
   2  -5  -5  219.73    6.40
   2  -5  -5  206.88    6.36
   2  -5  -5  207.29    6.46
   2  -5  -5  215.86    6.51
   2  -5  -4   -0.19    0.41
   2  -5  -4   -0.13    0.41
   2  -5  -4   -0.19    0.42
   2  -5  -4    0.09    0.33
   2  -5  -4    0.40    0.36
   2  -5  -4    0.39    0.38
   2  -5  -4   -0.06    0.39
   2  -5  -4    0.37    0.40
   2  -5  -3   44.61    1.77
   2  -5  -3   42.36    1.63
   2  -5  -3   49.12    1.71
   2  -5  -3   44.81    1.62
   2  -5  -3   42.11    1.65
   2  -5  -3   44.34    1.62
   2  -5  -3   44.44    1.61
   2  -5  -3   44.86    1.71
  -2   5   3   46.74    1.59
   2  -5  -3   45.35    1.73
   2  -5  -2    2.96    0.45
   2  -5  -2    3.55    0.41
   2  -5  -2    4.34    0.47
   2  -5  -2    3.24    0.44
   2  -5  -2    3.92    0.41
   2  -5  -2    3.42    0.42
  -2   5   2    3.25    0.39
   2  -5  -2    3.51    0.42
   2  -5  -1   25.49    1.14
   2  -5  -1   25.66    1.09
  -2   5   1   24.66    1.04
   2  -5  -1   24.30    1.08
   2  -5  -1   26.05    1.12
   2  -5   0   34.56    1.34
  -2   5   0   33.87    1.29
   2  -5   0   35.02    1.36
   2  -5   0   33.26    1.33
   2  -5   1   67.21    2.22
  -2   5  -1   64.79    2.15
   2  -5   1   65.27    2.22
   2  -5   2   40.44    1.47
  -2   5  -2   38.22    1.39
   2  -5   3   45.35    1.63
  -2   5  -3   44.32    1.58
   2  -5   3   44.34    1.64
  -2   5  -3   43.82    1.58
   2  -5   3   45.18    1.67
   2  -5   4   38.31    1.45
  -2   5  -4   38.43    1.40
   2  -5   4   37.11    1.46
   2  -5   4   37.97    1.52
  -2   5  -4   37.84    1.44
   2  -5   4   38.70    1.47
  -2   5  -5    9.85    0.67
   2  -5   5    8.79    0.60
  -2   5  -5    8.83    0.56
   2  -5   5    8.86    0.61
  -2   5  -5    8.37    0.60
   2  -5   5    8.90    0.64
  -2   5  -5    8.08    0.54
   2  -5   6   91.99    2.94
  -2   5  -6   94.31    3.02
  -2   5  -6   93.59    3.00
  -2   5  -6   92.51    2.98
   2  -5   6   93.68    2.96
  -2   5  -6   97.13    2.95
   2  -5   6   89.89    2.99
  -2   5  -6   90.68    2.88
  -2   5  -7    6.09    0.59
  -2   5  -7    5.42    0.57
  -2   5  -7    5.40    0.61
  -2   5  -7    6.02    0.57
  -2   5  -7    5.09    0.53
   2  -5   7    5.32    0.55
  -2   5  -8   -0.11    0.40
  -2   5  -8    0.15    0.42
  -2   5  -8   -0.24    0.49
  -2   5  -8    0.13    0.40
  -2   5  -8    0.03    0.37
   2  -5   8    0.06    0.35
  -2   5  -9    0.44    0.43
  -2   5  -9   -0.28    0.46
  -2   5  -9    0.43    0.54
  -2   5  -9   -0.03    0.42
  -2   5  -9    0.25    0.34
  -2   5 -10    5.61    0.63
  -2   5 -10    5.97    0.63
  -2   5 -10    7.40    0.67
  -2   5 -10    6.04    0.71
  -2   5 -10    7.09    0.57
  -2   5 -11   71.49    2.52
  -2   5 -11   69.78    2.48
  -2   5 -12   41.98    1.58
  -2   5 -12   42.24    1.61
  -2   5 -12   38.10    1.51
  -2   5 -12   40.01    1.55
  -2   5 -12   38.27    1.44
  -2   5 -12   42.90    1.56
  -2   5 -13   15.80    0.76
  -2   5 -13   15.82    0.77
  -2   5 -14   14.15    0.50
  -2   5 -14   14.12    0.52
   2  -4 -12   15.51    0.63
   2  -4 -12   16.08    0.64
   2  -4 -11   11.07    0.63
   2  -4 -11    9.64    0.54
   2  -4 -11   10.63    0.63
   2  -4 -11   10.75    0.64
   2  -4 -11   10.64    0.59
   2  -4 -11   11.35    0.64
   2  -4 -11   10.67    0.55
   2  -4 -11   10.41    0.60
   2  -4 -10   13.60    0.79
   2  -4 -10   14.44    0.80
   2  -4 -10   12.84    0.79
   2  -4 -10   12.87    0.73
   2  -4 -10   13.38    0.78
   2  -4 -10   13.63    0.76
   2  -4 -10   13.53    0.79
   2  -4 -10   12.49    0.70
   2  -4 -10   12.07    0.81
   2  -4 -10   13.46    0.71
   2  -4 -10   12.48    0.75
   2  -4  -9   10.68    0.75
   2  -4  -9   10.07    0.73
   2  -4  -9   10.50    0.77
   2  -4  -9    9.57    0.70
   2  -4  -9   10.19    0.79
   2  -4  -9    9.38    0.74
   2  -4  -8  111.99    3.60
   2  -4  -8  115.47    3.72
   2  -4  -8  114.60    3.68
   2  -4  -8  119.17    3.73
   2  -4  -8  110.81    3.62
   2  -4  -8  114.78    3.71
   2  -4  -8  115.62    3.70
   2  -4  -8  116.47    3.69
   2  -4  -8  115.07    3.72
   2  -4  -8  116.39    3.78
   2  -4  -7   57.37    2.06
   2  -4  -7   59.22    2.23
   2  -4  -7   59.26    2.21
   2  -4  -7   60.10    2.14
   2  -4  -7   60.90    2.16
   2  -4  -7   59.75    2.17
   2  -4  -7   56.38    2.06
   2  -4  -7   59.28    2.17
   2  -4  -7   59.88    2.15
   2  -4  -7   59.21    2.17
   2  -4  -7   57.20    2.21
   2  -4  -6  102.63    3.34
   2  -4  -6  106.77    3.38
   2  -4  -6  107.12    3.44
   2  -4  -6  100.02    3.28
   2  -4  -6  108.10    3.49
   2  -4  -6  106.00    3.38
   2  -4  -6  109.76    3.39
   2  -4  -6  106.02    3.31
   2  -4  -6  102.54    3.39
   2  -4  -6  109.04    3.40
   2  -4  -6  108.70    3.40
   2  -4  -6  105.25    3.45
   2  -4  -6  105.62    3.48
   2  -4  -5   67.09    2.18
   2  -4  -5   67.86    2.25
   2  -4  -5   58.36    2.13
   2  -4  -5   66.00    2.25
   2  -4  -5   67.39    2.23
   2  -4  -5   64.35    2.28
   2  -4  -5   66.73    2.34
   2  -4  -5   65.17    2.19
   2  -4  -5   67.49    2.25
   2  -4  -5   70.13    2.31
   2  -4  -4   35.90    1.24
   2  -4  -4   35.12    1.31
   2  -4  -4   32.98    1.30
   2  -4  -4   32.23    1.28
   2  -4  -4   34.93    1.35
   2  -4  -4   33.25    1.22
   2  -4  -4   35.14    1.41
   2  -4  -4   33.49    1.34
   2  -4  -4   30.94    1.29
   2  -4  -3   11.78    0.68
   2  -4  -3   11.63    0.72
   2  -4  -3   11.72    0.68
   2  -4  -3   12.02    0.62
  -2   4   3   12.33    0.62
   2  -4  -3   12.95    0.64
   2  -4  -2   -0.05    0.32
   2  -4  -2    0.04    0.27
  -2   4   2    0.28    0.26
  -2   4   2    0.03    0.23
   2  -4  -2   -0.04    0.26
   2  -4  -1    5.05    0.46
  -2   4   1    5.31    0.44
  -2   4   1    6.75    0.39
   2  -4  -1    5.38    0.47
   2  -4   0  815.29   22.38
  -2   4   0  821.91   22.35
   2  -4   0  849.31   22.40
  -2   4   0  800.22   22.20
   2  -4   1   56.54    1.87
  -2   4  -1   58.30    1.86
   2  -4   1   59.22    1.90
  -2   4  -1   56.05    1.65
   2  -4   2   52.07    1.75
  -2   4  -2   51.49    1.72
   2  -4   2   54.06    1.78
   2  -4   3   26.43    1.04
  -2   4  -3   25.11    1.00
   2  -4   3   25.53    1.03
   2  -4   4   10.92    0.62
  -2   4  -4   11.89    0.61
   2  -4   4   11.05    0.63
  -2   4  -5  318.63    9.00
   2  -4   5  320.89    8.95
   2  -4   5  322.34    8.96
  -2   4  -5  312.08    8.90
  -2   4  -6   -0.05    0.32
  -2   4  -6    0.34    0.33
  -2   4  -6    0.59    0.41
  -2   4  -6   -0.07    0.34
   2  -4   6   -0.15    0.25
  -2   4  -6    0.22    0.32
   2  -4   6   -0.08    0.29
   2  -4   6   -0.03    0.33
  -2   4  -6    0.07    0.29
  -2   4  -7   -0.10    0.37
  -2   4  -7   -0.13    0.35
  -2   4  -7    0.23    0.43
  -2   4  -7    0.27    0.38
  -2   4  -7   -0.29    0.37
   2  -4   7   -0.09    0.34
  -2   4  -7    0.24    0.32
   2  -4   7   -0.03    0.36
  -2   4  -8   19.31    1.02
  -2   4  -8   19.24    1.03
  -2   4  -8   20.38    1.05
  -2   4  -8   18.72    0.99
  -2   4  -8   18.41    0.90
  -2   4  -8   17.98    0.99
   2  -4   8   17.20    0.94
  -2   4  -9    3.07    0.57
  -2   4  -9    2.46    0.53
  -2   4  -9    2.76    0.62
  -2   4  -9    3.15    0.53
  -2   4  -9    2.45    0.44
  -2   4  -9    2.67    0.53
  -2   4 -10   11.92    0.89
  -2   4 -10   11.68    0.83
  -2   4 -10   10.10    0.75
  -2   4 -10   10.89    0.84
  -2   4 -10   11.27    0.75
  -2   4 -11   20.82    1.15
  -2   4 -11   24.84    1.23
  -2   4 -11   23.11    1.10
  -2   4 -11   23.66    1.18
  -2   4 -11   21.69    1.16
  -2   4 -11   24.55    1.15
  -2   4 -11   22.28    1.08
  -2   4 -12   17.11    0.96
  -2   4 -12   17.48    0.93
  -2   4 -12   15.72    0.88
  -2   4 -12   17.43    0.87
  -2   4 -12   18.49    0.95
  -2   4 -12   16.69    0.83
  -2   4 -13    5.31    0.48
  -2   4 -13    4.81    0.41
  -2   4 -13    5.11    0.45
  -2   4 -13    4.30    0.37
  -2   4 -13    5.14    0.48
  -2   4 -14    4.35    0.34
  -2   4 -14    4.08    0.31
   2  -3 -13    2.09    0.24
   2  -3 -13    2.76    0.27
   2  -3 -13    1.80    0.27
   2  -3 -13    2.71    0.26
   2  -3 -13    2.19    0.22
   2  -3 -12   20.99    0.89
   2  -3 -12   20.49    0.88
   2  -3 -12   19.51    0.84
   2  -3 -12   18.91    0.88
   2  -3 -12   17.71    0.78
   2  -3 -12   17.64    0.80
   2  -3 -12   20.64    0.86
   2  -3 -12   19.98    0.85
   2  -3 -11   12.92    0.77
   2  -3 -11   11.40    0.72
   2  -3 -11   10.78    0.73
   2  -3 -11   11.63    0.73
   2  -3 -11   11.41    0.72
   2  -3 -11   10.60    0.67
   2  -3 -11   11.41    0.67
   2  -3 -11   10.03    0.70
   2  -3 -11   11.36    0.72
   2  -3 -11   12.52    0.71
   2  -3 -10   23.30    1.14
   2  -3 -10   23.51    1.15
   2  -3 -10   23.25    1.10
   2  -3 -10   23.38    1.16
   2  -3 -10   25.00    1.11
   2  -3 -10   22.84    1.18
   2  -3 -10   21.28    1.08
   2  -3  -9    1.10    0.43
   2  -3  -9    1.37    0.44
   2  -3  -9    1.27    0.37
   2  -3  -9    1.33    0.45
   2  -3  -9    1.75    0.55
   2  -3  -9    1.25    0.38
   2  -3  -9    0.88    0.46
   2  -3  -9    1.18    0.44
   2  -3  -9    1.27    0.50
   2  -3  -9    0.85    0.44
   2  -3  -9    0.98    0.38
   2  -3  -9    1.27    0.43
   2  -3  -9    1.76    0.55
   2  -3  -9    1.19    0.44
   2  -3  -8   18.72    0.97
   2  -3  -8   17.13    0.90
   2  -3  -8   18.42    1.04
   2  -3  -8   16.70    1.04
   2  -3  -8   18.53    1.00
   2  -3  -8   18.59    1.00
   2  -3  -8   18.13    0.97
   2  -3  -8   18.07    1.02
   2  -3  -8   18.38    1.04
   2  -3  -8   18.42    1.02
   2  -3  -8   18.75    0.98
   2  -3  -8   18.89    1.05
   2  -3  -8   18.79    1.03
   2  -3  -7  152.70    4.70
   2  -3  -7  146.14    4.63
   2  -3  -7  160.06    4.78
   2  -3  -7  160.21    4.75
   2  -3  -7  152.97    4.75
   2  -3  -7  160.94    4.82
   2  -3  -7  154.58    4.70
   2  -3  -7  156.79    4.77
   2  -3  -7  157.22    4.77
   2  -3  -7  165.79    4.78
   2  -3  -7  159.00    4.73
   2  -3  -7  157.23    4.76
   2  -3  -7  154.36    4.66
   2  -3  -6    9.79    0.63
   2  -3  -6    9.95    0.68
   2  -3  -6    9.81    0.68
   2  -3  -6   10.05    0.68
   2  -3  -6   10.48    0.66
   2  -3  -6   10.18    0.65
   2  -3  -6   10.65    0.68
   2  -3  -6   10.18    0.64
   2  -3  -6   10.50    0.68
   2  -3  -6    9.69    0.67
   2  -3  -6    8.90    0.66
   2  -3  -6    9.94    0.63
   2  -3  -6    9.50    0.67
   2  -3  -6   10.47    0.65
   2  -3  -5    9.85    0.63
   2  -3  -5   11.39    0.70
   2  -3  -5   10.72    0.68
   2  -3  -5   11.41    0.58
   2  -3  -5   10.58    0.65
   2  -3  -5   10.95    0.60
   2  -3  -5   10.57    0.64
  -2   3   5   10.24    0.64
   2  -3  -5   10.79    0.65
   2  -3  -5   10.21    0.61
   2  -3  -4   50.16    1.67
   2  -3  -4   47.24    1.58
   2  -3  -4   50.08    1.65
  -2   3   4   47.34    1.56
   2  -3  -4   51.13    1.58
  -2   3   4   51.30    1.69
   2  -3  -3   75.60    2.32
  -2   3   3   76.08    2.32
   2  -3  -3   75.28    2.32
  -2   3   3   78.90    2.36
   2  -3  -2   28.92    1.04
  -2   3   2   29.54    1.04
   2  -3  -2   29.39    1.05
  -2   3   2   28.86    1.02
   2  -3  -1  312.11    8.85
  -2   3   1  319.44    8.84
   2  -3  -1  323.83    8.86
  -2   3   0  276.11    7.74
   2  -3   0  279.62    7.76
  -2   3  -1    8.83    0.49
   2  -3   1    8.54    0.50
   2  -3   2  126.45    3.69
  -2   3  -2  127.86    3.68
   2  -3   2  127.59    3.70
   2  -3   3   26.04    0.98
  -2   3  -3   27.83    0.97
   2  -3   3   25.89    0.98
  -2   3  -4   47.92    1.65
   2  -3   4   49.67    1.59
  -2   3  -4   48.74    1.58
   2  -3   4   51.59    1.61
  -2   3  -4   48.77    1.46
  -2   3  -5  167.53    4.94
  -2   3  -5  168.36    4.93
   2  -3   5  166.87    4.80
   2  -3   5  168.44    4.81
  -2   3  -5  170.23    4.79
  -2   3  -6   32.37    1.28
  -2   3  -6   31.44    1.27
  -2   3  -6   31.14    1.24
  -2   3  -6   32.30    1.26
  -2   3  -6   30.56    1.25
  -2   3  -7   54.81    1.89
  -2   3  -7   54.07    1.95
  -2   3  -7   55.58    1.98
  -2   3  -7   57.52    2.00
  -2   3  -7   55.53    1.91
  -2   3  -7   56.89    1.95
  -2   3  -7   55.79    1.97
  -2   3  -7   53.17    1.89
  -2   3  -7   54.05    1.85
   2  -3   7   54.45    1.90
  -2   3  -8    1.80    0.42
  -2   3  -8    2.16    0.47
  -2   3  -8    1.72    0.46
  -2   3  -8    2.14    0.47
  -2   3  -8    1.98    0.39
  -2   3  -8    2.05    0.48
  -2   3  -8    1.54    0.48
  -2   3  -8    1.84    0.42
  -2   3  -9    5.18    0.66
  -2   3  -9    4.10    0.54
  -2   3  -9    5.74    0.66
  -2   3  -9    4.49    0.57
  -2   3  -9    5.02    0.63
  -2   3  -9    5.08    0.56
  -2   3  -9    5.10    0.58
  -2   3  -9    5.18    0.62
  -2   3 -10   92.78    3.13
  -2   3 -10   93.72    3.11
  -2   3 -10   91.81    3.06
  -2   3 -10   91.71    3.12
  -2   3 -10   91.39    3.05
  -2   3 -11    0.37    0.45
  -2   3 -11    0.52    0.36
  -2   3 -11   -0.08    0.47
  -2   3 -11   -0.20    0.45
  -2   3 -11    0.56    0.39
  -2   3 -11    0.87    0.53
  -2   3 -12    2.87    0.49
  -2   3 -12    1.84    0.49
  -2   3 -12    2.92    0.45
  -2   3 -12    2.33    0.45
  -2   3 -12    2.72    0.46
  -2   3 -12    1.92    0.42
  -2   3 -13    6.26    0.49
  -2   3 -13    5.64    0.50
  -2   3 -13    4.93    0.44
  -2   3 -13    4.95    0.43
  -2   3 -13    6.05    0.51
  -2   3 -13    5.76    0.47
  -2   3 -14   41.78    1.34
  -2   3 -14   39.94    1.28
  -2   3 -14   42.36    1.31
  -2   3 -14   45.15    1.38
   2  -2 -14    2.82    0.24
   2  -2 -14    3.59    0.27
   2  -2 -14    3.31    0.23
   2  -2 -14    3.45    0.24
   2  -2 -13   -0.10    0.29
   2  -2 -13   -0.06    0.27
   2  -2 -13    0.44    0.31
   2  -2 -13    0.06    0.28
   2  -2 -13    0.01    0.22
   2  -2 -13   -0.04    0.28
   2  -2 -12    0.28    0.35
   2  -2 -12    0.06    0.37
   2  -2 -12   -0.06    0.39
   2  -2 -12    0.33    0.30
   2  -2 -12   -0.02    0.29
   2  -2 -12   -0.32    0.33
   2  -2 -12    0.05    0.34
   2  -2 -12    0.17    0.33
   2  -2 -12    0.38    0.32
   2  -2 -12   -0.36    0.37
   2  -2 -11    7.39    0.68
   2  -2 -11    7.64    0.67
   2  -2 -11    7.28    0.67
   2  -2 -11    7.62    0.65
   2  -2 -11    8.51    0.64
   2  -2 -10   10.13    0.74
   2  -2 -10   10.42    0.79
   2  -2 -10   10.17    0.80
   2  -2 -10    9.82    0.76
   2  -2 -10    9.05    0.75
   2  -2 -10   10.33    0.78
   2  -2 -10   11.37    0.81
   2  -2 -10   11.98    0.82
   2  -2 -10   10.36    0.78
   2  -2 -10   10.48    0.73
   2  -2 -10   10.54    0.75
   2  -2 -10   11.21    0.78
   2  -2 -10   10.92    0.86
   2  -2 -10    9.47    0.79
   2  -2 -10   10.04    0.71
   2  -2  -9    2.10    0.56
   2  -2  -9    2.69    0.50
   2  -2  -9    2.25    0.51
   2  -2  -9    2.04    0.48
   2  -2  -9    3.11    0.54
   2  -2  -9    3.51    0.50
   2  -2  -9    3.25    0.53
   2  -2  -9    2.69    0.55
   2  -2  -9    3.07    0.52
   2  -2  -9    3.07    0.44
   2  -2  -9    2.72    0.47
   2  -2  -9    3.09    0.47
   2  -2  -9    2.65    0.51
   2  -2  -9    2.09    0.50
   2  -2  -9    2.99    0.61
   2  -2  -9    2.58    0.48
   2  -2  -8   19.04    1.02
   2  -2  -8   16.61    0.95
   2  -2  -8   19.21    1.02
   2  -2  -8   19.89    0.99
   2  -2  -8   20.26    0.95
   2  -2  -8   19.84    0.97
   2  -2  -8   19.45    0.99
   2  -2  -8   18.85    0.99
   2  -2  -8   17.48    0.97
   2  -2  -8   17.66    0.87
   2  -2  -8   19.30    1.01
   2  -2  -8   19.34    0.95
   2  -2  -8   18.59    0.92
   2  -2  -8   17.48    0.96
   2  -2  -8   18.44    0.99
   2  -2  -8   18.62    0.91
   2  -2  -7    7.54    0.60
   2  -2  -7    7.05    0.56
   2  -2  -7    8.28    0.61
   2  -2  -7    6.65    0.54
   2  -2  -7    7.07    0.58
   2  -2  -7    7.09    0.56
   2  -2  -7    8.33    0.61
   2  -2  -7    7.01    0.59
   2  -2  -7    6.92    0.58
   2  -2  -7    7.02    0.49
   2  -2  -7    6.79    0.57
   2  -2  -7    7.74    0.55
   2  -2  -7    6.65    0.58
   2  -2  -7    7.22    0.56
   2  -2  -7    7.87    0.56
   2  -2  -6   28.98    1.12
   2  -2  -6   27.89    1.17
   2  -2  -6   28.92    1.14
   2  -2  -6   28.28    1.12
   2  -2  -6   28.00    1.14
   2  -2  -6   30.63    1.16
   2  -2  -6   28.01    1.15
   2  -2  -6   28.25    1.16
  -2   2   6   27.67    1.15
  -2   2   6   29.20    1.19
   2  -2  -6   28.36    1.11
  -2   2   5  156.67    4.54
   2  -2  -5  153.64    4.44
  -2   2   4   13.93    0.67
   2  -2  -4   13.91    0.56
  -2   2   4   13.30    0.56
  -2   2   3   34.02    1.15
   2  -2  -3   33.64    1.11
   2  -2  -2   80.41    2.36
   2  -2  -1  177.06    4.97
   2  -2   0  385.60   10.60
   2  -2   1    1.99    0.26
   2  -2   2    0.79    0.22
   2  -2   3   97.34    2.82
  -2   2  -4    3.78    0.33
   2  -2   4    3.89    0.30
  -2   2  -4    3.85    0.30
  -2   2  -4    3.75    0.40
  -2   2  -4    3.68    0.39
  -2   2  -5  329.11    9.14
  -2   2  -5  318.84    9.16
  -2   2  -5  338.72    9.07
  -2   2  -5  321.81    9.25
  -2   2  -5  330.81    9.26
  -2   2  -6   13.69    0.76
  -2   2  -6   12.73    0.74
  -2   2  -6   15.52    0.78
  -2   2  -6   14.65    0.76
  -2   2  -7    1.05    0.33
  -2   2  -7    1.33    0.41
  -2   2  -7    1.51    0.36
  -2   2  -7    1.50    0.39
  -2   2  -7    0.74    0.37
  -2   2  -7    1.07    0.33
  -2   2  -7    0.99    0.32
  -2   2  -7    1.19    0.39
  -2   2  -7    1.31    0.38
  -2   2  -7    1.57    0.42
   2  -2   7    1.16    0.33
  -2   2  -8    5.36    0.59
  -2   2  -8    5.51    0.62
  -2   2  -8    5.14    0.50
  -2   2  -8    5.34    0.51
  -2   2  -8    5.50    0.53
  -2   2  -8    5.56    0.59
  -2   2  -8    5.03    0.57
  -2   2  -8    5.43    0.60
  -2   2  -8    5.12    0.59
  -2   2  -8    5.53    0.55
  -2   2  -9    1.24    0.50
  -2   2  -9    0.98    0.40
  -2   2  -9    1.03    0.46
  -2   2  -9    1.42    0.45
  -2   2  -9    1.44    0.50
  -2   2  -9    1.44    0.46
  -2   2  -9    1.05    0.40
  -2   2  -9    1.32    0.46
  -2   2  -9    1.33    0.47
  -2   2 -10   -0.27    0.48
  -2   2 -10    0.11    0.40
  -2   2 -10   -0.03    0.39
  -2   2 -10    0.58    0.48
  -2   2 -10   -0.15    0.45
  -2   2 -10    0.62    0.44
  -2   2 -10    0.06    0.37
  -2   2 -11    0.43    0.39
  -2   2 -11    0.55    0.46
  -2   2 -11    0.82    0.36
  -2   2 -11    1.50    0.49
  -2   2 -11    1.46    0.49
  -2   2 -11    0.42    0.36
  -2   2 -11    0.75    0.40
  -2   2 -11    0.48    0.47
  -2   2 -11    0.32    0.42
  -2   2 -12   18.74    0.98
  -2   2 -12   19.75    0.90
  -2   2 -12   19.67    0.98
  -2   2 -12   19.94    0.95
  -2   2 -12   19.84    0.99
  -2   2 -12   19.97    0.88
  -2   2 -12   20.48    0.99
  -2   2 -13    2.84    0.30
  -2   2 -13    2.87    0.38
  -2   2 -13    2.53    0.37
  -2   2 -13    3.31    0.31
  -2   2 -13    3.19    0.40
  -2   2 -13    2.90    0.38
  -2   2 -13    2.71    0.37
  -2   2 -14    3.04    0.25
  -2   2 -14    3.13    0.25
  -2   2 -14    2.93    0.24
   2  -1 -14    8.58    0.47
   2  -1 -14    9.16    0.51
   2  -1 -14    9.27    0.51
   2  -1 -14    8.21    0.49
   2  -1 -14    8.92    0.53
   2  -1 -14    8.88    0.48
   2  -1 -13   13.49    0.71
   2  -1 -13   16.83    0.80
   2  -1 -13   16.14    0.83
   2  -1 -13   17.11    0.84
   2  -1 -13   16.25    0.81
   2  -1 -13   15.16    0.81
   2  -1 -13   16.07    0.84
   2  -1 -12    2.16    0.39
   2  -1 -12    1.76    0.46
   2  -1 -12    2.65    0.45
   2  -1 -12    3.11    0.51
   2  -1 -12    2.56    0.52
   2  -1 -11    8.94    0.68
   2  -1 -11    7.34    0.63
   2  -1 -11    7.49    0.64
   2  -1 -11    7.87    0.71
   2  -1 -11    7.14    0.69
   2  -1 -11    7.38    0.65
   2  -1 -11    8.13    0.70
   2  -1 -11    7.28    0.69
   2  -1 -11    6.90    0.65
   2  -1 -11    7.23    0.69
   2  -1 -11    7.93    0.64
   2  -1 -11    7.20    0.68
   2  -1 -11    8.16    0.71
   2  -1 -11    7.24    0.69
   2  -1 -10    5.22    0.59
   2  -1 -10    4.82    0.56
   2  -1 -10    5.39    0.55
   2  -1 -10    4.17    0.63
   2  -1 -10    4.54    0.67
   2  -1 -10    6.72    0.63
   2  -1 -10    5.80    0.65
   2  -1 -10    4.85    0.61
   2  -1 -10    4.18    0.59
   2  -1 -10    5.68    0.64
   2  -1 -10    4.81    0.59
   2  -1 -10    4.64    0.62
   2  -1 -10    4.81    0.59
   2  -1 -10    5.23    0.66
   2  -1 -10    4.95    0.57
   2  -1 -10    4.35    0.51
   2  -1  -9    4.12    0.52
   2  -1  -9    4.21    0.48
   2  -1  -9    3.62    0.48
   2  -1  -9    3.89    0.57
   2  -1  -9    3.62    0.61
   2  -1  -9    4.04    0.53
   2  -1  -9    3.89    0.53
   2  -1  -9    4.01    0.56
   2  -1  -9    3.96    0.54
   2  -1  -9    3.75    0.55
   2  -1  -9    4.00    0.53
   2  -1  -9    4.05    0.55
   2  -1  -9    3.53    0.57
   2  -1  -9    3.29    0.46
   2  -1  -9    3.62    0.46
   2  -1  -9    4.35    0.54
   2  -1  -8  138.47    4.18
   2  -1  -8  136.01    4.15
   2  -1  -8  146.76    4.28
   2  -1  -8  133.09    4.22
   2  -1  -8  135.45    4.21
   2  -1  -8  134.83    4.20
   2  -1  -8  137.82    4.19
   2  -1  -8  140.61    4.24
   2  -1  -8  140.68    4.23
   2  -1  -8  142.68    4.16
   2  -1  -8  133.95    4.19
   2  -1  -8  137.82    4.20
   2  -1  -8  133.87    4.15
   2  -1  -8  139.15    4.20
   2  -1  -8  142.14    4.23
   2  -1  -7    4.05    0.49
  -2   1   7    3.93    0.41
   2  -1  -7    3.73    0.44
  -2   1   7    3.41    0.39
   2  -1  -7    3.17    0.42
   2  -1  -7    4.16    0.46
   2  -1  -7    3.39    0.42
   2  -1  -7    3.53    0.48
   2  -1  -7    3.58    0.44
   2  -1  -7    3.60    0.42
   2  -1  -7    2.86    0.38
   2  -1  -7    5.23    0.46
   2  -1  -7    3.38    0.45
   2  -1  -6   80.87    2.56
  -2   1   6   83.31    2.60
  -2   1   6   84.32    2.60
  -2   1   5  739.96   20.36
  -2   1   5  745.69   20.36
  -2   1   4   79.27    2.34
   2  -1  -4   76.76    2.25
   2  -1  -3  149.67    4.29
   2  -1  -3  157.20    4.29
   2  -1  -2   35.49    1.12
   2  -1  -2   36.04    1.12
   2  -1  -1 1105.30   29.71
   2  -1  -1 1085.51   29.70
   2  -1   0  725.34   19.54
   2  -1   0  711.93   19.53
   2  -1   1    4.73    0.30
   2  -1   1    5.27    0.30
   2  -1   2    2.80    0.24
  -2   1  -2    2.69    0.19
   2  -1   2    3.09    0.24
  -2   1  -3   35.01    1.11
   2  -1   3   36.93    1.12
  -2   1  -4   27.83    1.04
  -2   1  -4   26.25    1.02
  -2   1  -5   60.99    1.99
  -2   1  -5   59.88    2.00
  -2   1  -6   17.10    0.85
  -2   1  -6   17.27    0.84
  -2   1  -6   18.51    0.89
  -2   1  -6   18.06    0.89
  -2   1  -6   18.96    0.86
  -2   1  -6   18.28    0.86
  -2   1  -6   17.38    0.81
  -2   1  -7   16.66    0.92
  -2   1  -7   17.68    0.90
  -2   1  -7   17.65    0.82
  -2   1  -7   16.68    0.83
  -2   1  -7   18.41    0.90
  -2   1  -7   16.34    0.85
  -2   1  -7   18.27    0.84
  -2   1  -7   16.08    0.89
  -2   1  -7   18.36    0.93
  -2   1  -7   17.31    0.87
  -2   1  -7   17.06    0.92
  -2   1  -7   17.17    0.89
  -2   1  -8   13.32    0.85
  -2   1  -8   14.18    0.91
  -2   1  -8   13.86    0.75
  -2   1  -8   12.13    0.80
  -2   1  -8   13.12    0.80
  -2   1  -8   14.19    0.78
  -2   1  -8   13.00    0.76
  -2   1  -8   12.69    0.84
  -2   1  -8   12.89    0.85
  -2   1  -8   14.26    0.87
  -2   1  -8   13.57    0.84
  -2   1  -8   13.98    0.82
  -2   1  -9    6.01    0.61
  -2   1  -9    6.07    0.66
  -2   1  -9    5.55    0.61
  -2   1  -9    5.47    0.68
  -2   1  -9    5.64    0.62
  -2   1  -9    6.56    0.58
  -2   1  -9    5.13    0.64
  -2   1  -9    4.53    0.61
  -2   1  -9    5.08    0.58
  -2   1  -9    5.91    0.65
  -2   1 -10   56.08    2.09
  -2   1 -10   59.61    2.18
  -2   1 -10   56.07    2.15
  -2   1 -10   55.65    2.20
  -2   1 -10   56.77    2.10
  -2   1 -10   56.83    2.07
  -2   1 -10   58.85    2.03
  -2   1 -10   57.51    2.14
  -2   1 -10   54.15    2.14
  -2   1 -10   55.80    2.12
  -2   1 -11    2.37    0.46
  -2   1 -11    3.08    0.46
  -2   1 -11    3.46    0.54
  -2   1 -12    1.27    0.38
  -2   1 -12    1.28    0.35
  -2   1 -12    1.32    0.28
  -2   1 -12    1.04    0.31
  -2   1 -12    1.18    0.34
  -2   1 -12    1.46    0.40
  -2   1 -12    0.95    0.34
  -2   1 -12    1.31    0.35
  -2   1 -12    1.16    0.34
  -2   1 -12    1.12    0.38
  -2   1 -12    1.03    0.36
  -2   1 -13    4.31    0.36
  -2   1 -13    3.70    0.33
  -2   1 -13    3.72    0.39
  -2   1 -13    3.51    0.37
  -2   1 -13    3.50    0.30
  -2   1 -13    3.50    0.34
  -2   1 -13    3.74    0.37
   2   0 -15   51.62    1.55
   2   0 -15   53.66    1.57
   2   0 -15   52.82    1.57
   2   0 -15   46.98    1.51
   2   0 -15   49.07    1.53
   2   0 -14   -0.04    0.31
   2   0 -14   -0.21    0.32
   2   0 -14   -0.02    0.30
   2   0 -14    0.36    0.36
   2   0 -14    0.02    0.29
   2   0 -14    0.06    0.29
   2   0 -13    4.80    0.47
   2   0 -13    6.49    0.60
   2   0 -13    6.67    0.58
   2   0 -13    6.38    0.57
   2   0 -13    5.17    0.56
   2   0 -13    5.49    0.54
   2   0 -13    6.44    0.59
   2   0 -13    6.28    0.61
   2   0 -13    6.22    0.55
   2   0 -12    1.28    0.38
   2   0 -12    1.55    0.45
   2   0 -12    1.64    0.49
   2   0 -12    1.72    0.49
   2   0 -12    1.69    0.47
   2   0 -12    1.73    0.46
   2   0 -11   48.54    1.83
   2   0 -11   44.79    1.77
   2   0 -11   48.17    1.78
   2   0 -11   45.44    1.88
   2   0 -11   46.93    1.85
   2   0 -11   51.04    1.88
   2   0 -11   42.30    1.86
   2   0 -11   45.92    1.76
   2   0 -11   47.06    1.84
   2   0 -11   46.92    1.86
   2   0 -11   47.14    1.84
   2   0 -11   46.91    1.85
   2   0 -11   46.67    1.81
   2   0 -11   46.72    1.84
   2   0 -11   44.80    1.84
   2   0 -10   47.58    1.83
   2   0 -10   47.43    1.78
   2   0 -10   46.62    1.78
   2   0 -10   43.33    1.86
   2   0 -10   50.11    1.87
   2   0 -10   45.16    1.83
   2   0 -10   50.19    1.87
   2   0 -10   46.48    1.88
   2   0 -10   48.05    1.79
   2   0 -10   51.33    1.89
   2   0 -10   47.06    1.76
   2   0 -10   52.26    1.87
   2   0 -10   43.66    1.78
   2   0 -10   50.31    1.89
   2   0 -10   50.01    1.85
   2   0 -10   47.95    1.86
   2   0  -9   21.77    1.01
   2   0  -9   21.42    1.04
   2   0  -9   21.47    1.00
   2   0  -9   21.62    1.07
   2   0  -9   22.75    1.04
   2   0  -9   22.11    1.01
   2   0  -9   22.53    1.09
   2   0  -9   20.32    1.03
   2   0  -9   23.20    1.10
   2   0  -9   22.72    1.07
   2   0  -9   21.27    1.09
   2   0  -9   21.52    1.07
   2   0  -9   21.76    1.08
   2   0  -9   21.97    1.08
   2   0  -9   22.58    1.08
   2   0  -9   20.70    1.01
   2   0  -8    1.13    0.32
   2   0  -8    1.09    0.30
   2   0  -8    1.32    0.32
   2   0  -8    1.25    0.27
   2   0  -8    1.12    0.35
   2   0  -8    1.01    0.36
   2   0  -8    0.83    0.36
   2   0  -8    1.42    0.40
   2   0  -8    0.99    0.31
   2   0  -8    1.09    0.32
   2   0  -8    0.76    0.38
   2   0  -8    1.06    0.42
  -2   0   8    0.57    0.31
   2   0  -8    1.14    0.36
   2   0  -8    1.43    0.38
   2   0  -8    1.31    0.37
   2   0  -8    0.62    0.36
   2   0  -8    0.79    0.40
   2   0  -7    6.30    0.42
  -2   0   7    6.62    0.48
  -2   0   7    7.13    0.50
   2   0  -7    7.01    0.54
   2   0  -7    7.28    0.56
   2   0  -7    7.71    0.56
   2   0  -7    6.01    0.53
   2   0  -7    6.68    0.51
   2   0  -6  674.52   18.62
  -2   0   6  709.97   18.84
  -2   0   6  694.79   18.82
  -2   0   5    0.03    0.16
   2   0  -5    0.13    0.31
   2   0  -5    0.25    0.18
  -2   0   5    0.24    0.25
   2   0  -4    6.22    0.32
  -2   0   4    6.20    0.37
   2   0  -3  197.07    5.47
  -2   0   3  197.81    5.48
   2   0  -2  279.05    7.69
  -2   0   2  280.40    7.65
   2   0  -1   41.21    1.25
   2   0   0 2132.36   57.70
   2   0   1   35.38    1.09
   2   0   2   66.92    1.94
  -2   0  -3  202.93    5.64
   2   0   3  204.81    5.64
  -2   0  -4    4.41    0.24
  -2   0  -4    4.62    0.43
   2   0   4    4.41    0.25
  -2   0  -5   34.77    1.31
  -2   0  -5   34.65    1.30
  -2   0  -6   27.53    1.17
  -2   0  -6   27.08    1.18
  -2   0  -6   27.38    1.10
  -2   0  -6   26.14    1.07
  -2   0  -6   27.31    1.13
  -2   0  -6   24.67    1.12
  -2   0  -6   28.20    1.15
  -2   0  -6   25.49    1.10
  -2   0  -6   27.71    1.17
  -2   0  -7   18.40    0.96
  -2   0  -7   19.06    0.98
  -2   0  -7   18.09    0.93
  -2   0  -7   16.89    0.96
  -2   0  -7   17.12    0.96
  -2   0  -7   18.10    0.85
  -2   0  -7   18.61    0.92
  -2   0  -7   16.40    0.86
  -2   0  -7   17.86    0.94
  -2   0  -7   18.34    0.90
  -2   0  -7   16.56    0.91
  -2   0  -7   17.60    0.92
  -2   0  -8    4.04    0.54
  -2   0  -8    5.32    0.62
  -2   0  -8    5.30    0.58
  -2   0  -8    5.00    0.61
  -2   0  -8    5.57    0.65
  -2   0  -8    4.64    0.60
  -2   0  -8    5.08    0.58
  -2   0  -8    4.85    0.56
  -2   0  -8    4.84    0.58
  -2   0  -8    4.75    0.58
  -2   0  -8    4.90    0.54
  -2   0  -9   29.04    1.33
  -2   0  -9   30.92    1.35
  -2   0  -9   30.13    1.37
  -2   0  -9   27.76    1.32
  -2   0  -9   27.92    1.33
  -2   0  -9   31.52    1.30
  -2   0  -9   28.43    1.30
  -2   0  -9   28.92    1.33
  -2   0  -9   30.49    1.40
  -2   0  -9   29.37    1.39
  -2   0 -10    9.95    0.79
  -2   0 -10   10.75    0.75
  -2   0 -10   10.74    0.77
  -2   0 -10    9.58    0.74
  -2   0 -10   11.35    0.83
  -2   0 -10    8.93    0.70
  -2   0 -10   11.16    0.79
  -2   0 -11    3.88    0.49
  -2   0 -11    3.90    0.51
  -2   0 -11    3.18    0.46
  -2   0 -11    4.55    0.50
  -2   0 -11    3.74    0.49
  -2   0 -11    4.16    0.49
  -2   0 -11    4.88    0.55
  -2   0 -11    3.60    0.44
  -2   0 -11    4.51    0.51
  -2   0 -11    3.70    0.49
  -2   0 -12    7.94    0.54
  -2   0 -12    8.56    0.57
  -2   0 -12    7.05    0.48
  -2   0 -12    8.87    0.56
  -2   0 -12    8.87    0.59
  -2   0 -12    7.44    0.53
  -2   0 -12    7.24    0.49
  -2   0 -12    7.63    0.53
  -2   0 -12    8.07    0.53
  -2   0 -13    2.11    0.25
  -2   0 -13    2.51    0.28
  -2   0 -13    1.84    0.20
  -2   0 -13    2.35    0.23
  -2   0 -13    2.29    0.25
  -2   0 -13    2.13    0.24
   2   1 -15    2.90    0.32
   2   1 -15    2.34    0.33
   2   1 -15    2.47    0.31
   2   1 -15    2.64    0.30
   2   1 -15    2.84    0.30
   2   1 -14    6.90    0.55
   2   1 -14    5.86    0.52
   2   1 -14    7.21    0.53
   2   1 -14    6.07    0.54
   2   1 -14    5.79    0.50
   2   1 -14    5.80    0.50
   2   1 -14    5.64    0.56
   2   1 -13   18.99    0.98
   2   1 -13   17.06    0.92
   2   1 -13   19.64    1.00
   2   1 -13   17.61    0.99
   2   1 -12   -0.24    0.36
   2   1 -12    0.64    0.48
   2   1 -12    0.49    0.44
   2   1 -12    0.32    0.44
   2   1 -12    0.18    0.46
   2   1 -12    0.71    0.40
   2   1 -12    0.36    0.51
   2   1 -12    0.47    0.46
   2   1 -12    0.27    0.40
   2   1 -11   31.35    1.28
   2   1 -11   29.60    1.30
   2   1 -11   30.32    1.38
   2   1 -11   32.51    1.43
   2   1 -11   31.99    1.38
   2   1 -11   31.03    1.32
   2   1 -11   34.33    1.46
   2   1 -11   31.64    1.42
   2   1 -11   30.10    1.37
   2   1 -11   31.69    1.43
   2   1 -11   32.82    1.41
   2   1 -11   34.04    1.41
   2   1 -11   31.02    1.43
   2   1 -11   28.62    1.43
   2   1 -10   24.04    1.18
   2   1 -10   23.87    1.08
   2   1 -10   24.90    1.11
   2   1 -10   26.24    1.12
   2   1 -10   26.10    1.23
   2   1 -10   25.58    1.16
   2   1 -10   24.69    1.14
   2   1 -10   24.85    1.19
   2   1 -10   27.04    1.25
   2   1 -10   25.97    1.20
   2   1 -10   25.56    1.20
   2   1 -10   24.09    1.21
   2   1 -10   24.17    1.19
   2   1 -10   24.21    1.15
   2   1 -10   24.23    1.19
   2   1 -10   23.45    1.23
   2   1 -10   26.44    1.11
   2   1  -9   12.68    0.77
   2   1  -9   11.74    0.68
   2   1  -9   12.46    0.70
   2   1  -9   12.67    0.70
   2   1  -9   12.28    0.70
   2   1  -9   12.02    0.75
   2   1  -9   12.69    0.78
   2   1  -9   13.56    0.77
   2   1  -9   12.47    0.73
   2   1  -9   12.81    0.76
   2   1  -9   12.45    0.78
   2   1  -9   13.49    0.78
   2   1  -9   12.18    0.79
   2   1  -9   12.53    0.75
   2   1  -9   12.90    0.75
   2   1  -9   10.94    0.75
   2   1  -9   11.50    0.81
   2   1  -8    0.53    0.28
   2   1  -8    0.52    0.30
   2   1  -8    0.61    0.27
   2   1  -8    0.72    0.35
   2   1  -8    0.44    0.32
   2   1  -8    0.41    0.38
   2   1  -8    0.19    0.31
   2   1  -8    0.65    0.33
   2   1  -8    0.18    0.31
   2   1  -8    0.08    0.34
  -2  -1   8    0.26    0.25
   2   1  -8    0.41    0.32
   2   1  -8    0.29    0.33
   2   1  -8    0.80    0.35
   2   1  -8    0.41    0.37
   2   1  -8    0.31    0.32
   2   1  -7    1.59    0.29
   2   1  -7    1.49    0.34
   2   1  -7    1.17    0.39
   2   1  -7    1.26    0.32
  -2  -1   7    1.34    0.29
   2   1  -7    1.55    0.35
   2   1  -7    1.08    0.35
   2   1  -7    1.19    0.37
  -2  -1   6   24.58    0.83
   2   1  -6   24.04    0.92
   2   1  -6   25.54    0.98
   2   1  -6   22.62    1.02
   2   1  -6   25.46    0.83
  -2  -1   6   24.93    0.94
   2   1  -5  104.46    2.99
  -2  -1   5  106.86    2.99
   2   1  -5  100.56    3.09
   2   1  -4  138.11    3.96
  -2  -1   4  142.94    3.96
  -2  -1   3    1.35    0.21
   2   1  -3    1.61    0.24
   2   1  -3    1.46    0.19
  -2  -1   2  911.09   24.75
   2   1  -2  899.45   24.75
   2   1  -2  916.94   24.68
  -2  -1   1 9934.25  269.63
   2   1  -1 9973.07  269.64
   2   1  -1 9999.00  269.53
   2   1   0  678.76   18.15
  -2  -1   0  653.54   18.14
   2   1   1    8.46    0.40
  -2  -1  -1    8.50    0.40
  -2  -1  -2   65.64    1.85
  -2  -1  -2   59.73    1.93
   2   1   2   62.81    1.84
   2   1   2   60.54    1.78
  -2  -1  -3   56.98    1.82
  -2  -1  -3   53.21    1.64
   2   1   3   57.08    1.65
   2   1   3   54.31    1.64
  -2  -1  -4   28.42    1.16
  -2  -1  -4   28.40    1.10
  -2  -1  -5   58.56    2.01
  -2  -1  -5   59.18    2.06
  -2  -1  -5   58.61    1.95
  -2  -1  -5   60.10    2.03
  -2  -1  -5   58.41    1.99
  -2  -1  -5   58.76    2.02
  -2  -1  -6   34.32    1.37
  -2  -1  -6   32.96    1.39
  -2  -1  -6   33.20    1.30
  -2  -1  -6   33.17    1.31
  -2  -1  -6   31.27    1.28
  -2  -1  -6   32.20    1.35
  -2  -1  -6   31.71    1.28
  -2  -1  -6   33.09    1.36
  -2  -1  -6   33.23    1.35
  -2  -1  -6   31.54    1.31
  -2  -1  -7    1.44    0.48
  -2  -1  -7    1.79    0.42
  -2  -1  -7    1.72    0.43
  -2  -1  -7    1.53    0.49
  -2  -1  -7    1.81    0.43
  -2  -1  -7    1.88    0.43
  -2  -1  -7    2.31    0.45
  -2  -1  -7    2.69    0.49
  -2  -1  -7    2.36    0.52
  -2  -1  -8   98.59    3.18
  -2  -1  -8   95.68    3.07
  -2  -1  -8   91.83    3.11
  -2  -1  -8   91.75    3.03
  -2  -1  -8   91.56    3.14
  -2  -1  -8   91.25    3.04
  -2  -1  -8   88.70    3.01
  -2  -1  -8   92.02    3.07
  -2  -1  -8   94.91    3.16
  -2  -1  -8   94.16    3.12
  -2  -1  -9    8.06    0.67
  -2  -1  -9    7.98    0.70
  -2  -1  -9    8.56    0.73
  -2  -1  -9    7.77    0.71
  -2  -1  -9    7.75    0.68
  -2  -1  -9    6.95    0.66
  -2  -1  -9    6.76    0.66
  -2  -1  -9    6.98    0.66
  -2  -1  -9   10.23    0.78
  -2  -1  -9    8.81    0.66
  -2  -1  -9    7.56    0.72
  -2  -1 -10   13.90    0.89
  -2  -1 -10   16.12    0.90
  -2  -1 -10   14.83    0.83
  -2  -1 -10   15.99    0.90
  -2  -1 -11   -0.13    0.31
  -2  -1 -11    0.03    0.34
  -2  -1 -11    0.30    0.33
  -2  -1 -11    0.28    0.35
  -2  -1 -11   -0.11    0.34
  -2  -1 -11    0.41    0.29
  -2  -1 -11    0.52    0.30
  -2  -1 -11   -0.21    0.33
  -2  -1 -12    1.51    0.28
  -2  -1 -12    1.47    0.30
  -2  -1 -12    1.58    0.30
  -2  -1 -12    1.82    0.31
  -2  -1 -12    1.64    0.29
  -2  -1 -12    1.45    0.24
  -2  -1 -12    1.39    0.26
  -2  -1 -12    1.27    0.23
   2   2 -15   16.16    0.68
   2   2 -15   17.00    0.73
   2   2 -15   15.12    0.66
   2   2 -15   16.48    0.70
   2   2 -14    0.80    0.40
   2   2 -14    0.63    0.37
   2   2 -14    0.02    0.32
   2   2 -14    0.50    0.38
   2   2 -14    0.34    0.35
   2   2 -14   -0.05    0.34
   2   2 -13   10.39    0.62
   2   2 -13   10.02    0.73
   2   2 -13    9.60    0.72
   2   2 -13    9.97    0.78
   2   2 -12    0.83    0.38
   2   2 -12    0.25    0.41
   2   2 -12    1.43    0.54
   2   2 -12    0.60    0.43
   2   2 -12    0.03    0.35
   2   2 -12    0.15    0.43
   2   2 -12    0.39    0.46
   2   2 -12    0.78    0.43
   2   2 -12    0.46    0.47
   2   2 -11    8.70    0.66
   2   2 -11    8.82    0.65
   2   2 -11   10.08    0.69
   2   2 -11    8.62    0.78
   2   2 -11    9.95    0.73
   2   2 -11    8.44    0.74
   2   2 -11   10.23    0.71
   2   2 -11    9.09    0.83
   2   2 -11    9.41    0.73
   2   2 -11    9.48    0.75
   2   2 -11   10.03    0.80
   2   2 -11    9.46    0.70
   2   2 -11    9.99    0.79
   2   2 -11    9.34    0.74
   2   2 -10   61.89    2.20
   2   2 -10   67.17    2.26
   2   2 -10   62.82    2.24
   2   2 -10   68.80    2.35
   2   2 -10   66.69    2.28
   2   2 -10   67.34    2.32
   2   2 -10   63.62    2.33
   2   2 -10   64.85    2.26
   2   2 -10   66.89    2.32
   2   2 -10   66.41    2.28
   2   2 -10   64.36    2.32
   2   2 -10   66.69    2.33
   2   2 -10   65.23    2.24
   2   2 -10   63.43    2.28
   2   2  -9    0.05    0.31
   2   2  -9    0.52    0.33
   2   2  -9    0.62    0.31
   2   2  -9    0.26    0.34
   2   2  -9    0.29    0.35
   2   2  -9    0.18    0.43
   2   2  -9    0.48    0.37
   2   2  -9    0.35    0.36
   2   2  -9    0.34    0.35
   2   2  -9    0.42    0.34
   2   2  -9    0.24    0.39
   2   2  -9    0.17    0.34
   2   2  -9    0.41    0.32
   2   2  -9    0.26    0.37
   2   2  -9    0.03    0.40
   2   2  -8    5.20    0.49
   2   2  -8    5.82    0.48
   2   2  -8    5.76    0.48
   2   2  -8    5.41    0.52
   2   2  -8    6.35    0.49
   2   2  -8    5.05    0.53
   2   2  -8    6.32    0.54
   2   2  -8    5.37    0.50
   2   2  -8    6.49    0.50
   2   2  -8    5.42    0.49
  -2  -2   8    6.62    0.45
   2   2  -8    5.53    0.53
   2   2  -8    5.18    0.48
   2   2  -8    6.69    0.53
   2   2  -7   33.43    1.16
   2   2  -7   36.28    1.38
  -2  -2   7   34.67    1.17
   2   2  -7   36.25    1.28
   2   2  -7   36.16    1.34
   2   2  -7   34.98    1.32
  -2  -2   7   36.08    1.23
   2   2  -7   37.20    1.32
  -2  -2   6  158.31    4.63
   2   2  -6  162.04    4.62
  -2  -2   6  166.29    4.63
   2   2  -6  166.60    4.75
   2   2  -5   32.40    1.14
   2   2  -5   33.00    1.10
  -2  -2   5   31.81    1.10
   2   2  -5   31.87    1.19
   2   2  -4    2.65    0.29
   2   2  -4    2.81    0.29
   2   2  -4    2.84    0.35
  -2  -2   4    2.70    0.30
   2   2  -3    0.25    0.18
   2   2  -3   -0.26    0.22
  -2  -2   3    0.12    0.23
   2   2  -2 1810.94   47.96
  -2  -2   2 1726.39   47.95
   2   2  -1  278.26    7.58
  -2  -2   1  267.78    7.58
   2   2   0  437.77   12.23
  -2  -2   0  451.81   12.22
   2   2   1  295.51    8.25
  -2  -2  -1  286.33    8.28
  -2  -2  -1  308.97    8.25
   2   2   2   39.81    1.31
  -2  -2  -2   40.87    1.31
  -2  -2  -2   40.31    1.41
   2   2   3    3.71    0.28
   2   2   3    3.64    0.30
  -2  -2  -3    3.16    0.42
  -2  -2  -3    3.35    0.29
  -2  -2  -4  121.11    3.61
  -2  -2  -4  118.10    3.61
  -2  -2  -4  117.59    3.66
  -2  -2  -4  118.78    3.59
  -2  -2  -4  118.73    3.63
  -2  -2  -4  116.74    3.62
  -2  -2  -5    9.62    0.65
  -2  -2  -5    8.85    0.67
  -2  -2  -5    8.41    0.69
  -2  -2  -5   10.34    0.65
  -2  -2  -5    7.84    0.59
  -2  -2  -5   10.39    0.65
  -2  -2  -5    9.97    0.69
   2   2   5    9.71    0.62
  -2  -2  -5    8.69    0.64
  -2  -2  -6    4.85    0.60
  -2  -2  -6    4.17    0.51
  -2  -2  -6    4.95    0.54
  -2  -2  -6    4.24    0.55
  -2  -2  -6    4.78    0.54
  -2  -2  -6    5.17    0.59
  -2  -2  -6    4.59    0.55
  -2  -2  -7    6.97    0.68
  -2  -2  -7    8.16    0.67
  -2  -2  -7    7.98    0.67
  -2  -2  -7    7.36    0.67
  -2  -2  -7    6.97    0.69
  -2  -2  -7    6.70    0.67
  -2  -2  -7    6.07    0.61
  -2  -2  -7    7.19    0.68
  -2  -2  -8    8.70    0.74
  -2  -2  -8    8.84    0.76
  -2  -2  -8    8.86    0.68
  -2  -2  -8    8.50    0.74
  -2  -2  -8    8.11    0.67
  -2  -2  -8    8.63    0.70
  -2  -2  -8    9.80    0.77
  -2  -2  -8    9.12    0.72
  -2  -2  -8    9.81    0.79
  -2  -2  -8    8.07    0.72
  -2  -2  -9   17.70    0.96
  -2  -2  -9   16.63    0.95
  -2  -2  -9   17.69    0.90
  -2  -2  -9   16.06    0.96
  -2  -2  -9   18.32    1.00
  -2  -2  -9   15.78    0.93
  -2  -2  -9   16.58    0.91
  -2  -2 -10   15.08    0.82
  -2  -2 -10   15.02    0.84
  -2  -2 -10   16.27    0.88
  -2  -2 -10   16.77    0.82
  -2  -2 -10   16.28    0.83
  -2  -2 -10   16.55    0.87
  -2  -2 -10   14.54    0.78
  -2  -2 -10   15.40    0.78
  -2  -2 -10   14.23    0.75
  -2  -2 -11    3.33    0.39
  -2  -2 -11    3.13    0.36
  -2  -2 -11    3.22    0.37
  -2  -2 -11    2.72    0.34
  -2  -2 -11    3.05    0.37
  -2  -2 -11    2.68    0.30
  -2  -2 -11    2.70    0.31
  -2  -2 -12    1.02    0.18
  -2  -2 -12    0.54    0.17
   2   3 -16   11.18    0.43
   2   3 -15    0.40    0.27
   2   3 -15    0.07    0.22
   2   3 -14    5.58    0.44
   2   3 -14    5.58    0.49
   2   3 -14    6.15    0.54
   2   3 -14    4.80    0.53
   2   3 -14    5.56    0.51
   2   3 -14    5.24    0.47
   2   3 -14    6.66    0.55
   2   3 -13    0.24    0.30
   2   3 -13    0.46    0.35
   2   3 -13    0.06    0.42
   2   3 -13    0.79    0.41
   2   3 -12  117.13    3.69
   2   3 -12  118.38    3.69
   2   3 -12  111.00    3.70
   2   3 -12  117.10    3.68
   2   3 -12  117.38    3.68
   2   3 -12  119.44    3.74
   2   3 -12  122.34    3.76
   2   3 -12  119.50    3.72
   2   3 -12  107.45    3.63
   2   3 -11  138.41    4.27
   2   3 -11  134.33    4.26
   2   3 -11  129.33    4.26
   2   3 -11  136.38    4.24
   2   3 -11  137.74    4.26
   2   3 -11  140.73    4.29
   2   3 -11  138.27    4.30
   2   3 -11  137.69    4.26
   2   3 -11  140.79    4.24
   2   3 -10   92.26    3.02
   2   3 -10   91.29    3.03
   2   3 -10   90.61    3.03
   2   3 -10   94.48    3.00
   2   3 -10   90.58    3.01
   2   3 -10   96.22    3.06
   2   3 -10   94.37    3.03
   2   3 -10   90.46    3.01
   2   3 -10   88.79    2.96
   2   3  -9   32.37    1.32
   2   3  -9   31.50    1.31
   2   3  -9   33.60    1.29
   2   3  -9   30.32    1.31
   2   3  -9   31.69    1.28
   2   3  -9   27.71    1.38
   2   3  -9   33.71    1.33
   2   3  -9   30.87    1.29
   2   3  -9   30.12    1.26
   2   3  -9   32.38    1.30
   2   3  -8   12.63    0.71
   2   3  -8   11.63    0.65
   2   3  -8   13.15    0.78
   2   3  -8   13.27    0.76
   2   3  -8   11.83    0.68
   2   3  -8   13.01    0.73
   2   3  -8   12.84    0.71
   2   3  -8   12.09    0.69
   2   3  -8   13.07    0.71
   2   3  -7   25.30    1.07
  -2  -3   7   23.60    0.95
  -2  -3   7   24.17    0.97
   2   3  -7   23.64    1.04
   2   3  -7   25.20    1.00
   2   3  -7   24.79    0.94
   2   3  -7   25.55    1.04
   2   3  -6  446.13   12.52
  -2  -3   6  451.70   12.50
  -2  -3   6  450.95   12.46
   2   3  -6  451.10   12.50
   2   3  -6  449.93   12.44
   2   3  -5    2.69    0.34
   2   3  -5    2.56    0.43
  -2  -3   5    3.21    0.37
  -2  -3   5    2.83    0.36
   2   3  -4    2.36    0.30
   2   3  -4    2.13    0.36
   2   3  -4    2.23    0.42
  -2  -3   4    2.42    0.38
  -2  -3   4    2.42    0.37
   2   3  -3    5.67    0.44
   2   3  -3    4.83    0.49
  -2  -3   3    5.77    0.44
  -2  -3   3    5.46    0.46
   2   3  -2   16.53    0.76
  -2  -3   2   17.79    0.78
   2   3  -2   17.45    0.82
  -2  -3   2   17.12    0.75
   2   3  -1  131.92    3.93
  -2  -3   1  136.77    3.96
  -2  -3   1  136.16    3.93
   2   3   0   16.84    0.71
  -2  -3   0   15.61    0.73
  -2  -3   0   14.77    0.68
  -2  -3   0   14.88    0.70
   2   3   1   23.05    0.92
  -2  -3  -1   23.93    0.95
  -2  -3  -1   22.45    0.96
  -2  -3  -1   24.47    0.93
  -2  -3  -2    0.86    0.25
  -2  -3  -2    0.77    0.30
  -2  -3  -2    0.74    0.25
   2   3   2    1.04    0.27
  -2  -3  -2    1.53    0.36
  -2  -3  -3  185.11    5.55
  -2  -3  -3  188.92    5.60
  -2  -3  -3  194.73    5.53
  -2  -3  -3  190.02    5.59
  -2  -3  -3  192.66    5.59
  -2  -3  -4   57.85    1.99
  -2  -3  -4   56.60    2.01
  -2  -3  -4   56.42    2.05
  -2  -3  -4   54.45    1.94
  -2  -3  -4   62.23    2.05
  -2  -3  -4   56.76    2.03
  -2  -3  -4   52.66    1.99
  -2  -3  -5    1.31    0.43
  -2  -3  -5    2.20    0.45
  -2  -3  -5    1.63    0.45
  -2  -3  -5    1.90    0.42
  -2  -3  -5    1.21    0.42
  -2  -3  -5    1.53    0.43
  -2  -3  -5    1.28    0.43
   2   3   5    1.56    0.42
  -2  -3  -6  100.29    3.25
  -2  -3  -6   96.81    3.14
  -2  -3  -6   95.03    3.10
  -2  -3  -6   93.63    3.14
  -2  -3  -6   95.93    3.17
  -2  -3  -6   92.07    3.15
  -2  -3  -6   93.84    3.17
  -2  -3  -7    0.41    0.46
  -2  -3  -7    0.04    0.42
  -2  -3  -7    0.03    0.34
  -2  -3  -7   -0.24    0.41
  -2  -3  -7    0.23    0.40
  -2  -3  -7    0.29    0.43
  -2  -3  -7   -0.15    0.42
  -2  -3  -7    0.20    0.35
  -2  -3  -7   -0.07    0.37
  -2  -3  -7    0.20    0.43
  -2  -3  -8    0.37    0.32
  -2  -3  -8    0.36    0.35
  -2  -3  -8    0.06    0.37
  -2  -3  -9   13.15    0.71
  -2  -3  -9   13.20    0.78
  -2  -3  -9   15.05    0.82
  -2  -3  -9   15.00    0.81
  -2  -3  -9   12.63    0.78
  -2  -3  -9   13.86    0.73
  -2  -3  -9   13.06    0.72
  -2  -3  -9   15.63    0.85
  -2  -3  -9   13.75    0.76
  -2  -3 -10   11.31    0.62
  -2  -3 -10   11.89    0.64
  -2  -3 -10   11.30    0.59
  -2  -3 -10   10.61    0.61
  -2  -3 -10   11.87    0.64
  -2  -3 -10   10.69    0.54
  -2  -3 -10   10.71    0.57
  -2  -3 -11    0.72    0.19
  -2  -3 -11    1.17    0.21
  -2  -3 -11    0.96    0.19
  -2  -3 -11    1.06    0.22
   2   4 -15    2.27    0.28
   2   4 -15    1.75    0.29
   2   4 -15    2.15    0.29
   2   4 -14    0.38    0.29
   2   4 -14    0.55    0.28
   2   4 -14    0.92    0.26
   2   4 -14    0.33    0.31
   2   4 -14    0.05    0.31
   2   4 -13   19.01    0.91
   2   4 -13   16.88    0.88
   2   4 -13   18.83    0.93
   2   4 -13   17.17    0.89
   2   4 -12   40.76    1.63
   2   4 -12   42.01    1.64
   2   4 -12   40.35    1.64
   2   4 -12   42.15    1.61
   2   4 -12   43.45    1.68
   2   4 -11   40.23    1.65
   2   4 -11   43.31    1.70
   2   4 -11   43.60    1.63
   2   4 -11   40.14    1.65
   2   4 -11   38.64    1.64
   2   4 -11   42.47    1.63
   2   4 -11   40.73    1.61
   2   4 -10  138.18    4.32
   2   4 -10  135.87    4.33
   2   4 -10  144.90    4.26
   2   4 -10  139.26    4.29
   2   4 -10  137.86    4.31
   2   4 -10  134.63    4.26
   2   4 -10  139.11    4.26
   2   4  -9    0.29    0.41
   2   4  -9    0.89    0.42
   2   4  -9    0.27    0.42
   2   4  -9    0.46    0.45
   2   4  -9    0.43    0.33
   2   4  -9    0.70    0.32
   2   4  -9    0.38    0.37
   2   4  -9    0.45    0.47
   2   4  -8   10.07    0.63
   2   4  -8    9.29    0.69
   2   4  -8   10.28    0.57
   2   4  -8   10.29    0.73
   2   4  -8    9.69    0.63
   2   4  -8    8.64    0.60
  -2  -4   8    9.16    0.65
   2   4  -7    3.20    0.43
   2   4  -7    2.37    0.43
  -2  -4   7    2.85    0.38
  -2  -4   7    2.38    0.37
   2   4  -7    3.21    0.38
   2   4  -7    3.33    0.40
   2   4  -7    2.68    0.37
   2   4  -7    3.45    0.40
  -2  -4   7    2.92    0.42
   2   4  -6   46.05    1.65
  -2  -4   6   48.47    1.67
   2   4  -6   45.91    1.63
   2   4  -6   44.60    1.59
   2   4  -6   47.08    1.61
   2   4  -6   44.39    1.62
   2   4  -5   51.38    1.74
  -2  -4   5   51.67    1.76
   2   4  -5   47.82    1.69
   2   4  -5   50.30    1.74
   2   4  -4   55.51    1.89
  -2  -4   4   58.43    1.94
   2   4  -4   56.51    1.90
   2   4  -3    2.90    0.39
  -2  -4   3    2.56    0.40
   2   4  -3    2.15    0.43
   2   4  -2    3.76    0.40
  -2  -4   2    3.36    0.44
   2   4  -2    3.04    0.47
   2   4  -1   45.49    1.61
  -2  -4   1   46.51    1.64
  -2  -4   0   55.62    1.91
   2   4   0   52.73    1.85
   2   4   0   54.52    1.86
  -2  -4   0   59.78    1.96
  -2  -4  -1   34.26    1.31
  -2  -4  -1   33.02    1.28
  -2  -4  -1   34.91    1.38
  -2  -4  -1   31.99    1.34
   2   4   1   35.00    1.29
   2   4   1   34.02    1.28
  -2  -4  -2    0.49    0.30
   2   4   2    0.18    0.27
  -2  -4  -2    0.07    0.26
  -2  -4  -2    0.40    0.27
  -2  -4  -2   -0.06    0.37
  -2  -4  -2    0.15    0.34
  -2  -4  -3   33.25    1.33
  -2  -4  -3   36.60    1.39
  -2  -4  -3   34.66    1.41
  -2  -4  -3   34.24    1.47
  -2  -4  -3   36.51    1.46
  -2  -4  -3   36.70    1.47
  -2  -4  -4    3.65    0.47
  -2  -4  -4    3.95    0.52
  -2  -4  -4    2.93    0.49
  -2  -4  -4    3.23    0.52
  -2  -4  -4    4.60    0.60
  -2  -4  -4    3.47    0.53
  -2  -4  -5    2.52    0.51
  -2  -4  -5    2.60    0.44
  -2  -4  -5    2.42    0.47
  -2  -4  -5    1.89    0.45
  -2  -4  -5    2.50    0.48
  -2  -4  -5    2.19    0.52
  -2  -4  -5    2.15    0.49
   2   4   5    1.41    0.42
  -2  -4  -6    1.58    0.44
  -2  -4  -6    1.70    0.48
  -2  -4  -6    1.76    0.46
  -2  -4  -6    2.07    0.46
  -2  -4  -6    1.61    0.40
  -2  -4  -6    2.32    0.49
  -2  -4  -7    5.86    0.54
  -2  -4  -7    5.86    0.58
  -2  -4  -7    6.62    0.63
  -2  -4  -8   12.06    0.72
  -2  -4  -8   13.54    0.77
  -2  -4  -8   12.55    0.69
  -2  -4  -8   13.90    0.77
  -2  -4  -8   14.43    0.80
  -2  -4  -8   14.06    0.76
  -2  -4  -9    0.48    0.28
  -2  -4  -9   -0.39    0.28
  -2  -4  -9    0.37    0.29
  -2  -4  -9    0.27    0.24
  -2  -4  -9    0.33    0.29
  -2  -4  -9    0.12    0.24
  -2  -4  -9    0.13    0.21
  -2  -4 -10    2.68    0.25
  -2  -4 -10    3.14    0.26
  -2  -4 -10    2.40    0.23
   2   5 -15   13.55    0.58
   2   5 -15   16.01    0.63
   2   5 -14    2.32    0.33
   2   5 -14    3.46    0.36
   2   5 -13    0.54    0.29
   2   5 -13    0.58    0.33
   2   5 -13    0.73    0.32
   2   5 -13    0.84    0.38
   2   5 -12   57.74    2.09
   2   5 -12   58.23    2.11
   2   5 -11   92.62    3.05
   2   5 -11   88.40    3.03
   2   5 -11   91.66    3.04
   2   5 -10   10.51    0.69
   2   5 -10   10.79    0.79
   2   5  -9   17.75    0.97
   2   5  -9   15.33    0.94
   2   5  -9   17.12    0.90
  -2  -5   9   15.70    0.92
   2   5  -8   26.59    1.10
   2   5  -8   24.28    1.15
  -2  -5   8   25.46    1.13
  -2  -5   8   24.26    1.11
   2   5  -8   24.51    1.16
   2   5  -8   23.30    1.07
   2   5  -8   26.24    1.16
   2   5  -8   24.14    1.07
  -2  -5   8   24.89    1.20
   2   5  -7   41.27    1.60
   2   5  -7   39.12    1.60
   2   5  -7   40.42    1.54
  -2  -5   7   43.17    1.67
   2   5  -7   42.63    1.57
  -2  -5   7   41.71    1.62
  -2  -5   7   43.08    1.61
   2   5  -7   42.59    1.61
   2   5  -6    4.16    0.48
   2   5  -6    4.44    0.46
   2   5  -6    3.92    0.44
  -2  -5   6    4.06    0.54
   2   5  -6    3.68    0.49
  -2  -5   6    3.91    0.48
  -2  -5   6    4.35    0.52
   2   5  -6    4.50    0.51
   2   5  -5   88.87    2.91
   2   5  -5   93.86    2.91
  -2  -5   5   90.82    2.99
  -2  -5   5   87.89    2.99
   2   5  -5   89.51    2.89
   2   5  -5   90.07    2.88
  -2  -5   5   91.80    2.96
  -2  -5   5   88.46    2.92
   2   5  -4   16.62    0.87
   2   5  -4   18.21    0.89
  -2  -5   4   16.75    0.94
  -2  -5   4   18.60    0.98
   2   5  -4   18.89    0.90
  -2  -5   4   16.25    0.91
   2   5  -4   17.75    0.89
  -2  -5   4   18.33    0.91
   2   5  -3  125.55    3.98
   2   5  -3  132.33    4.00
  -2  -5   3  134.03    4.10
  -2  -5   3  127.93    4.08
   2   5  -3  132.10    3.99
   2   5  -3  134.05    3.99
  -2  -5   3  130.16    4.04
  -2  -5   3  131.01    4.03
  -2  -5   2   24.71    1.17
   2   5  -2   25.76    1.12
   2   5  -2   24.48    1.10
  -2  -5   2   25.07    1.13
  -2  -5   2   25.08    1.14
   2   5  -2   26.57    1.14
   2   5  -1  182.75    5.38
   2   5  -1  178.19    5.37
  -2  -5   1  183.46    5.47
  -2  -5   1  182.73    5.43
   2   5  -1  182.03    5.43
  -2  -5   1  180.53    5.41
  -2  -5   0    1.02    0.49
   2   5   0    1.26    0.37
  -2  -5   0    1.68    0.46
   2   5   0    1.70    0.37
  -2  -5   0    1.29    0.38
  -2  -5   0    1.20    0.38
   2   5   1   66.25    2.16
  -2  -5  -1   58.03    2.14
  -2  -5  -1   58.63    2.15
  -2  -5  -1   64.57    2.27
   2   5   1   61.21    2.12
  -2  -5  -1   62.83    2.23
  -2  -5  -2    0.23    0.35
  -2  -5  -2    0.35    0.33
  -2  -5  -2    0.11    0.46
  -2  -5  -2   -0.10    0.38
  -2  -5  -2    0.11    0.40
  -2  -5  -3   -0.15    0.34
  -2  -5  -3   -0.10    0.38
  -2  -5  -3   -0.03    0.38
  -2  -5  -3   -0.08    0.44
  -2  -5  -3    0.07    0.44
  -2  -5  -4    2.99    0.45
  -2  -5  -4    3.58    0.49
  -2  -5  -4    2.93    0.50
  -2  -5  -4    2.83    0.50
  -2  -5  -4    2.94    0.48
  -2  -5  -4    2.97    0.57
  -2  -5  -5    0.10    0.36
  -2  -5  -5    0.25    0.43
  -2  -5  -5   -0.03    0.38
  -2  -5  -5    0.22    0.36
  -2  -5  -6    2.31    0.41
  -2  -5  -6    2.24    0.44
  -2  -5  -6    3.04    0.42
  -2  -5  -6    2.56    0.40
  -2  -5  -6    2.73    0.49
  -2  -5  -6    2.30    0.46
  -2  -5  -6    2.50    0.37
  -2  -5  -6    3.12    0.47
  -2  -5  -7    2.51    0.40
  -2  -5  -7    2.13    0.33
  -2  -5  -7    2.26    0.34
  -2  -5  -7    3.25    0.45
  -2  -5  -7    2.14    0.40
  -2  -5  -7    3.01    0.42
  -2  -5  -7    1.95    0.31
  -2  -5  -8   15.77    0.69
  -2  -5  -8   16.07    0.72
  -2  -5  -8   16.27    0.73
  -2  -5  -8   14.48    0.68
  -2  -5  -8   16.15    0.72
  -2  -5  -9   14.50    0.55
   2   6 -15    0.30    0.17
   2   6 -14    0.85    0.22
   2   6 -14    0.50    0.23
   2   6 -13    8.54    0.56
   2   6 -13    9.95    0.59
   2   6 -13    9.18    0.51
  -2  -6  13    7.81    0.55
   2   6 -12    0.56    0.39
   2   6 -12    0.37    0.32
   2   6 -12    0.44    0.36
   2   6 -11   17.28    0.94
   2   6 -11   16.74    0.95
  -2  -6  10   21.41    1.09
   2   6 -10   23.97    1.15
   2   6  -9    3.54    0.53
   2   6  -9    4.02    0.53
  -2  -6   9    3.96    0.54
  -2  -6   8   92.84    3.09
  -2  -6   8   88.69    3.08
   2   6  -8   91.40    3.06
   2   6  -8   95.68    3.08
   2   6  -8   95.87    3.05
  -2  -6   8   90.96    3.16
   2   6  -8   96.09    3.05
   2   6  -8   94.63    3.11
   2   6  -7    0.34    0.38
  -2  -6   7   -0.04    0.41
  -2  -6   7    0.23    0.42
   2   6  -7   -0.06    0.39
   2   6  -7    0.03    0.33
  -2  -6   7   -0.12    0.43
  -2  -6   7   -0.04    0.51
   2   6  -7    0.14    0.39
  -2  -6   6  122.83    3.93
   2   6  -6  121.34    3.80
  -2  -6   6  122.58    3.90
  -2  -6   6  126.42    4.00
   2   6  -6  122.98    3.85
  -2  -6   6  123.90    3.98
   2   6  -6  119.89    3.84
   2   6  -6  116.80    3.87
  -2  -6   5   11.25    0.81
   2   6  -5   11.80    0.75
  -2  -6   5   11.28    0.78
   2   6  -5   10.89    0.75
  -2  -6   5   10.67    0.84
  -2  -6   5   10.58    0.86
   2   6  -5   12.41    0.79
   2   6  -5   10.50    0.76
  -2  -6   4   31.23    1.42
  -2  -6   4   32.48    1.44
   2   6  -4   31.18    1.35
   2   6  -4   33.18    1.41
  -2  -6   4   33.28    1.49
  -2  -6   4   31.63    1.48
   2   6  -4   32.39    1.40
   2   6  -4   33.36    1.41
   2   6  -3   11.56    0.76
  -2  -6   3   10.95    0.84
   2   6  -3   11.03    0.77
  -2  -6   3   12.91    0.85
  -2  -6   3   10.81    0.80
   2   6  -3    9.42    0.72
  -2  -6   2  127.69    4.05
  -2  -6   2  126.85    4.03
   2   6  -2  122.93    3.97
  -2  -6   2  130.19    4.10
   2   6  -2  124.49    3.98
   2   6  -2  127.10    3.97
  -2  -6   2  128.41    4.08
  -2  -6   1   13.02    0.85
  -2  -6   1   13.13    0.86
   2   6  -1   14.16    0.89
   2   6  -1   13.61    0.83
   2   6  -1   11.10    0.80
  -2  -6   1   14.36    0.96
  -2  -6   0   11.50    0.80
  -2  -6   0   11.92    0.80
   2   6   0   12.86    0.89
  -2  -6   0   12.65    0.91
  -2  -6   0   11.84    0.87
   2   6   0   12.47    0.79
  -2  -6  -1   37.54    1.51
  -2  -6  -1   35.01    1.51
  -2  -6  -1   39.31    1.66
  -2  -6  -1   39.16    1.62
   2   6   1   36.07    1.49
   2   6   1   39.61    1.51
  -2  -6  -2   60.97    2.12
  -2  -6  -2   60.22    2.19
  -2  -6  -2   61.90    2.25
  -2  -6  -2   60.48    2.27
  -2  -6  -3   39.76    1.62
  -2  -6  -3   43.93    1.74
  -2  -6  -3   41.70    1.67
  -2  -6  -4   11.71    0.79
  -2  -6  -4   11.36    0.74
   2   6   4   12.68    0.74
  -2  -6  -5    3.14    0.41
  -2  -6  -5    2.80    0.45
  -2  -6  -5    2.12    0.41
  -2  -6  -6   11.52    0.62
  -2  -6  -6    9.86    0.57
  -2  -6  -6    9.94    0.57
  -2  -6  -6   10.85    0.54
  -2  -6  -6   12.29    0.66
  -2  -6  -7   15.64    0.65
  -2  -6  -7   17.99    0.69
  -2  -6  -7   19.26    0.72
  -2  -6  -7   16.65    0.67
  -2  -6  -7   19.47    0.75
   2   7 -14    0.82    0.18
   2   7 -14    0.92    0.20
   2   7 -14    1.02    0.20
   2   7 -13   11.37    0.57
   2   7 -13   11.68    0.60
  -2  -7  13   10.71    0.56
   2   7 -12    7.43    0.53
   2   7 -12    7.13    0.54
  -2  -7  12    6.77    0.54
   2   7 -11    0.16    0.31
  -2  -7  11    0.41    0.37
  -2  -7   9    0.10    0.33
   2   7  -9   -0.18    0.31
  -2  -7   9    0.08    0.41
  -2  -7   9    0.24    0.44
  -2  -7   8   28.19    1.31
  -2  -7   8   30.05    1.34
   2   7  -8   30.02    1.29
   2   7  -8   27.78    1.30
  -2  -7   8   28.67    1.38
  -2  -7   8   27.47    1.38
   2   7  -8   29.19    1.26
  -2  -7   7    0.28    0.38
  -2  -7   7    0.32    0.41
   2   7  -7    0.18    0.37
   2   7  -7    0.03    0.39
  -2  -7   7    0.57    0.46
  -2  -7   7    0.31    0.51
   2   7  -7    0.52    0.39
   2   7  -6   17.09    0.98
  -2  -7   6   19.35    1.11
   2   7  -6   18.69    1.02
  -2  -7   6   17.03    1.03
   2   7  -5    9.79    0.74
  -2  -7   5    7.74    0.76
   2   7  -5    8.53    0.73
  -2  -7   5    8.87    0.75
  -2  -7   4    6.40    0.74
   2   7  -4    5.84    0.61
   2   7  -4    6.21    0.67
  -2  -7   4    6.97    0.70
  -2  -7   3    1.37    0.48
   2   7  -3    0.94    0.46
   2   7  -3    1.27    0.40
  -2  -7   3    1.17    0.53
  -2  -7   3    1.75    0.58
  -2  -7   2   40.61    1.71
  -2  -7   2   41.38    1.72
   2   7  -2   42.16    1.61
  -2  -7   2   39.52    1.72
  -2  -7   2   39.39    1.70
   2   7  -2   40.16    1.65
   2   7  -2   39.22    1.62
  -2  -7   1    7.91    0.68
  -2  -7   1    6.98    0.67
   2   7  -1    7.80    0.66
   2   7  -1    8.56    0.68
  -2  -7   1    9.15    0.79
  -2  -7   1    7.95    0.74
   2   7  -1    8.08    0.67
  -2  -7   0    5.10    0.55
  -2  -7   0    5.00    0.56
   2   7   0    4.33    0.57
   2   7   0    4.48    0.52
  -2  -7   0    4.73    0.64
  -2  -7   0    5.63    0.65
   2   7   1    6.55    0.63
  -2  -7  -1    7.36    0.70
  -2  -7  -1    7.49    0.58
  -2  -7  -2    5.52    0.51
   2   7   2    4.04    0.54
  -2  -7  -2    4.56    0.45
  -2  -7  -2    6.09    0.55
  -2  -7  -3   28.51    1.18
   2   7   3   24.93    1.18
  -2  -7  -3   29.05    1.28
  -2  -7  -3   34.23    1.31
  -2  -7  -3   34.04    1.27
   2   7   3   29.64    1.20
  -2  -7  -4    3.68    0.37
   2   7   4    2.67    0.35
  -2  -7  -4    3.26    0.44
  -2  -7  -4    2.90    0.39
  -2  -7  -5   -0.15    0.25
  -2  -7  -5    0.22    0.18
  -2  -7  -5   -0.10    0.28
   2   8 -13    6.01    0.35
   2   8 -12   22.42    0.87
   2   8 -12   22.35    0.88
   2   8 -12   20.93    0.76
  -2  -8  12   21.18    0.86
   2   8 -11    9.37    0.57
   2   8 -11    8.83    0.58
  -2  -8  11    9.46    0.60
   2   8 -10    0.06    0.30
  -2  -8  10    0.23    0.34
  -2  -8   9   19.88    0.97
  -2  -8   9   22.59    1.08
   2   8  -9   20.88    0.93
  -2  -8   8    9.20    0.67
  -2  -8   8    8.47    0.71
   2   8  -8    7.92    0.61
  -2  -8   7   63.47    2.28
   2   8  -7   63.20    2.22
  -2  -8   6    8.16    0.71
   2   8  -6    9.68    0.71
  -2  -8   5    3.34    0.54
  -2  -8   5    4.40    0.58
   2   8  -5    4.09    0.52
  -2  -8   4   21.31    1.14
   2   8  -4   23.63    1.14
   2   8  -4   22.75    1.12
   2   8  -3    6.36    0.59
  -2  -8   3    5.90    0.62
   2   8  -2   31.08    1.32
  -2  -8   2   32.57    1.39
  -2  -8   1    0.14    0.32
  -2  -8   1    0.03    0.34
  -2  -8   1    0.22    0.39
   2   8  -1    0.26    0.31
  -2  -8   1    0.45    0.38
  -2  -8   0   30.87    1.26
  -2  -8   0   37.26    1.41
  -2  -8   0   36.83    1.39
   2   8   0   34.54    1.25
  -2  -8   0   31.39    1.25
  -2  -8  -1   10.28    0.56
  -2  -8  -1   10.24    0.59
  -2  -8  -1   13.23    0.72
  -2  -8  -1   12.06    0.68
  -2  -8  -2    7.20    0.43
  -2  -8  -2    8.26    0.56
   2   8   2    8.90    0.49
  -2  -8  -3    4.93    0.40
  -2  -8  -3    6.42    0.36
   2   9 -11    1.41    0.22
   2   9 -10    3.84    0.34
   2   9 -10    3.42    0.34
  -2  -9  10    4.30    0.38
  -2  -9   9    0.37    0.24
   2   9  -9    0.73    0.24
  -2  -9   9    0.94    0.32
  -2  -9   9    0.52    0.24
  -2  -9   8  135.78    3.82
   2   9  -8  137.05    3.74
  -2  -9   8  131.48    3.78
  -2  -9   7   80.14    2.64
   2   9  -7   88.46    2.69
  -2  -9   7   87.42    2.73
  -2  -9   6    8.59    0.57
  -2  -9   6    7.69    0.59
   2   9  -6    7.89    0.57
  -2  -9   6    9.05    0.61
  -2  -9   5    2.31    0.39
   2   9  -5    2.28    0.38
  -2  -9   5    2.10    0.42
  -2  -9   5    1.55    0.35
  -2  -9   4   34.88    1.28
  -2  -9   4   32.92    1.31
   2   9  -4   32.99    1.28
  -2  -9   4   31.62    1.30
  -2  -9   3    0.23    0.29
  -2  -9   3    0.64    0.32
  -2  -9   3    0.70    0.33
   2   9  -3    0.59    0.30
  -2  -9   3    0.76    0.31
  -2  -9   2   12.78    0.65
   2   9  -2   11.82    0.58
  -2  -9   2   11.64    0.62
  -2  -9   1   13.93    0.65
   2   9  -1   13.83    0.55
  -2  -9   1   14.64    0.66
  -2  -9   0    0.03    0.24
  -2  -9   0   -0.01    0.21
   2   9   0    0.39    0.21
  -2  -9   0    0.07    0.22
  -2  -9  -1   -0.05    0.16
  -2 -10   8   27.22    0.89
  -2 -10   7   12.76    0.52
   2  10  -7   11.64    0.50
   2  10  -6    0.85    0.20
  -2 -10   6    0.66    0.20
  -2 -10   5    0.18    0.17
   2  10  -5    0.23    0.18
  -2 -10   4   11.22    0.46
   3 -10  -2   11.32    0.46
   3 -10  -1    1.96    0.22
   3 -10  -1    1.73    0.22
   3 -10   0    1.24    0.24
   3 -10   0    2.01    0.25
  -3  10   0    1.58    0.22
   3 -10   1   32.10    1.15
  -3  10  -1   34.58    1.14
   3 -10   1   34.60    1.22
   3 -10   2    0.60    0.24
   3 -10   2    0.64    0.25
  -3  10  -2    1.17    0.29
   3 -10   2    0.87    0.29
   3 -10   3   13.77    0.69
  -3  10  -3   13.53    0.65
   3 -10   3   13.77    0.63
   3 -10   4   -0.22    0.28
  -3  10  -4   -0.02    0.28
   3 -10   4   -0.07    0.22
  -3  10  -4    0.31    0.19
   3 -10   5    1.82    0.30
  -3  10  -5    2.67    0.34
   3 -10   5    2.09    0.29
  -3  10  -5    2.41    0.29
  -3  10  -6    0.60    0.23
   3 -10   6    0.54    0.21
  -3  10  -6    0.54    0.23
  -3  10  -7    0.50    0.19
   3 -10   7    0.34    0.23
  -3  10  -7    0.58    0.24
   3 -10   7    0.58    0.18
   3 -10   8    0.74    0.22
  -3  10  -8    0.79    0.21
  -3  10  -9    0.76    0.15
   3  -9  -5   20.90    0.71
   3  -9  -4    2.33    0.27
   3  -9  -4    2.02    0.26
   3  -9  -4    1.71    0.25
   3  -9  -3    5.93    0.46
   3  -9  -3    5.49    0.44
   3  -9  -3    6.80    0.46
   3  -9  -2   12.70    0.68
   3  -9  -2   10.39    0.62
   3  -9  -2   10.73    0.63
   3  -9  -2   10.87    0.63
   3  -9  -1   12.84    0.70
   3  -9  -1   11.90    0.70
   3  -9  -1   13.40    0.75
  -3   9   1   12.98    0.67
   3  -9  -1   13.06    0.76
   3  -9   0   24.91    1.07
   3  -9   0   23.72    1.04
   3  -9   0   27.02    1.14
  -3   9   0   25.59    1.07
   3  -9   0   23.59    1.15
   3  -9   1   16.66    0.87
   3  -9   1   16.40    0.90
  -3   9  -1   19.22    0.91
   3  -9   1   16.37    0.96
   3  -9   2    0.81    0.34
   3  -9   2    1.66    0.41
  -3   9  -2    0.57    0.38
   3  -9   2    1.06    0.42
   3  -9   2    0.85    0.39
   3  -9   3    0.26    0.34
   3  -9   3    0.29    0.34
  -3   9  -3    0.40    0.37
  -3   9  -3    0.48    0.30
   3  -9   3   -0.27    0.36
  -3   9  -3    0.31    0.30
   3  -9   3    0.04    0.38
   3  -9   3    0.14    0.38
   3  -9   4    0.10    0.30
   3  -9   4   -0.21    0.36
  -3   9  -4    0.49    0.32
   3  -9   4   -0.04    0.37
  -3   9  -4   -0.21    0.38
  -3   9  -4    0.36    0.32
   3  -9   4    0.06    0.35
   3  -9   4    0.23    0.35
  -3   9  -5    4.56    0.46
   3  -9   5    3.92    0.47
  -3   9  -5    4.69    0.48
   3  -9   5    3.99    0.51
  -3   9  -5    4.74    0.50
   3  -9   5    4.36    0.44
   3  -9   5    4.68    0.51
   3  -9   6   19.40    0.94
  -3   9  -6   22.26    1.00
   3  -9   6   22.73    1.02
  -3   9  -6   21.31    0.96
   3  -9   6   20.95    1.04
   3  -9   6   19.67    0.94
  -3   9  -7   13.32    0.74
   3  -9   7   13.58    0.75
  -3   9  -7   14.34    0.69
   3  -9   7   12.14    0.71
   3  -9   7   12.67    0.78
   3  -9   8    0.80    0.31
  -3   9  -8    0.68    0.32
   3  -9   8    0.89    0.35
   3  -9   8    0.50    0.28
   3  -9   9    2.83    0.34
  -3   9  -9    3.53    0.36
   3  -9   9    3.39    0.41
   3  -9   9    2.47    0.33
  -3   9 -10    4.90    0.34
   3  -9  10    3.81    0.30
   3  -9  10    3.82    0.31
   3  -9  10    4.80    0.38
   3  -9  11    7.00    0.35
   3  -8  -7    1.84    0.22
   3  -8  -7    1.88    0.18
   3  -8  -7    1.86    0.21
   3  -8  -6    3.25    0.30
   3  -8  -6    3.99    0.36
   3  -8  -6    3.97    0.36
   3  -8  -5    0.53    0.28
   3  -8  -5    0.94    0.36
   3  -8  -5    0.44    0.29
   3  -8  -5    0.42    0.29
   3  -8  -4    2.29    0.37
   3  -8  -4    2.07    0.33
   3  -8  -4    1.98    0.39
   3  -8  -4    2.38    0.43
   3  -8  -4    2.67    0.45
   3  -8  -4    2.05    0.41
   3  -8  -3    6.51    0.57
   3  -8  -3    7.17    0.52
   3  -8  -3    5.64    0.59
   3  -8  -3    5.62    0.61
   3  -8  -3    5.61    0.56
   3  -8  -2   -0.07    0.39
   3  -8  -2   -0.17    0.33
   3  -8  -2   -0.06    0.39
  -3   8   2   -0.08    0.33
   3  -8  -1    6.81    0.64
   3  -8  -1    6.25    0.66
   3  -8  -1    5.15    0.56
   3  -8  -1    5.08    0.54
   3  -8  -1    6.72    0.67
  -3   8   1    6.93    0.57
   3  -8   0    3.75    0.54
   3  -8   0    3.81    0.60
   3  -8   0    4.13    0.53
   3  -8   0    4.26    0.49
   3  -8   0    4.82    0.61
   3  -8   0    3.19    0.51
  -3   8   0    3.96    0.50
   3  -8   1   83.22    2.82
   3  -8   1   78.53    2.79
   3  -8   1   83.45    2.92
  -3   8  -1   87.49    2.85
  -3   8  -1   87.76    2.88
   3  -8   1   82.99    2.93
   3  -8   1   85.72    2.93
   3  -8   2   24.41    1.26
  -3   8  -2   24.39    1.21
  -3   8  -2   24.21    1.21
   3  -8   2   26.44    1.22
   3  -8   2   25.10    1.29
  -3   8  -2   27.20    1.16
   3  -8   2   25.10    1.25
   3  -8   3   12.27    0.88
  -3   8  -3   13.61    0.87
  -3   8  -3   13.18    0.85
   3  -8   3   12.81    0.87
  -3   8  -3   14.44    0.83
   3  -8   3   14.04    0.93
   3  -8   3   12.67    0.90
  -3   8  -4    0.63    0.40
   3  -8   4    0.38    0.43
  -3   8  -4    0.32    0.41
   3  -8   4    0.46    0.42
  -3   8  -4   -0.07    0.40
  -3   8  -4    0.59    0.41
   3  -8   4    0.71    0.37
   3  -8   4    0.40    0.45
   3  -8   4    0.26    0.42
   3  -8   5   97.03    3.28
  -3   8  -5   96.67    3.21
   3  -8   5   95.34    3.23
  -3   8  -5  102.04    3.22
   3  -8   5   94.99    3.29
   3  -8   5   92.56    3.18
  -3   8  -5   99.54    3.22
   3  -8   5   96.63    3.29
   3  -8   5  103.68    3.31
  -3   8  -6   15.67    0.85
   3  -8   6   15.87    0.92
  -3   8  -6   15.29    0.89
   3  -8   6   15.39    0.87
  -3   8  -6   15.69    0.87
  -3   8  -6   16.18    0.93
   3  -8   6   14.97    0.91
   3  -8   6   17.49    0.99
  -3   8  -7   10.70    0.67
  -3   8  -7   11.48    0.71
  -3   8  -7   10.39    0.71
  -3   8  -8   16.40    0.85
  -3   8  -8   16.82    0.88
   3  -8   8   16.54    0.92
  -3   8  -8   16.12    0.88
  -3   8  -9   12.49    0.70
  -3   8  -9   14.70    0.77
  -3   8  -9   13.38    0.74
   3  -8   9   13.92    0.80
  -3   8 -10    2.60    0.37
  -3   8 -10    2.78    0.33
   3  -8  10    2.90    0.40
  -3   8 -10    3.77    0.38
   3  -8  11   19.20    0.81
   3  -8  11   20.90    0.87
   3  -8  12    2.33    0.23
   3  -7  -8    4.45    0.37
   3  -7  -8    3.99    0.37
   3  -7  -8    3.41    0.28
   3  -7  -8    4.43    0.35
   3  -7  -8    2.80    0.24
   3  -7  -7   23.74    0.97
   3  -7  -7   21.33    0.90
   3  -7  -7   23.15    0.96
   3  -7  -7   20.41    0.88
   3  -7  -6    2.47    0.39
   3  -7  -6    2.33    0.37
   3  -7  -6    2.75    0.36
   3  -7  -6    2.22    0.41
   3  -7  -6    3.59    0.52
   3  -7  -6    2.64    0.46
   3  -7  -6    2.81    0.43
   3  -7  -5   17.77    0.89
   3  -7  -5   19.26    0.95
   3  -7  -5   20.73    1.02
   3  -7  -4    1.05    0.49
   3  -7  -4    0.71    0.35
   3  -7  -4    0.52    0.37
   3  -7  -4    1.33    0.46
   3  -7  -4    0.94    0.47
   3  -7  -3   23.08    1.24
   3  -7  -3   24.15    1.17
   3  -7  -3   25.65    1.21
   3  -7  -3   23.46    1.22
   3  -7  -3   23.48    1.21
   3  -7  -3   22.37    1.12
   3  -7  -2   14.23    0.97
   3  -7  -2   16.90    0.95
   3  -7  -2   14.88    0.95
   3  -7  -2   16.47    0.92
   3  -7  -2   16.62    0.96
  -3   7   2   15.64    0.87
  -3   7   2   16.18    0.88
   3  -7  -2   15.78    0.91
   3  -7  -1   29.65    1.42
   3  -7  -1   30.59    1.36
   3  -7  -1   29.82    1.35
   3  -7  -1   29.73    1.38
   3  -7  -1   30.89    1.42
   3  -7  -1   30.31    1.34
  -3   7   1   33.98    1.37
   3  -7   0    2.07    0.45
   3  -7   0    1.80    0.47
   3  -7   0    2.31    0.50
   3  -7   0    1.34    0.53
  -3   7   0    2.64    0.46
   3  -7   0    1.94    0.48
   3  -7   1    2.45    0.47
   3  -7   1    2.02    0.48
   3  -7   1    1.70    0.52
  -3   7  -1    1.96    0.40
   3  -7   1    2.20    0.44
  -3   7  -1    1.63    0.44
   3  -7   1    2.02    0.49
   3  -7   2    0.58    0.37
   3  -7   2   -0.49    0.45
   3  -7   2    0.13    0.39
  -3   7  -2    0.13    0.36
  -3   7  -2    0.29    0.39
   3  -7   2    0.23    0.42
   3  -7   2   -0.04    0.43
   3  -7   3    0.49    0.47
   3  -7   3    0.34    0.43
   3  -7   3    0.13    0.40
  -3   7  -3    0.71    0.42
  -3   7  -3    0.47    0.38
   3  -7   3   -0.17    0.42
  -3   7  -4   63.33    2.24
   3  -7   4   60.51    2.29
   3  -7   4   60.42    2.31
  -3   7  -4   62.65    2.23
   3  -7   4   58.57    2.27
   3  -7   5    3.71    0.63
   3  -7   5    4.65    0.60
  -3   7  -5    5.07    0.62
  -3   7  -5    4.39    0.53
  -3   7  -5    4.40    0.60
   3  -7   5    4.27    0.57
  -3   7  -6   43.91    1.75
   3  -7   6   47.01    1.85
   3  -7   6   42.34    1.73
  -3   7  -6   41.57    1.64
  -3   7  -6   40.24    1.63
  -3   7  -7   89.75    2.96
   3  -7   7   88.52    3.03
  -3   7  -7   85.51    2.80
  -3   7  -7   86.51    2.82
  -3   7  -7   85.25    2.91
  -3   7  -7   87.70    2.95
   3  -7   8   -0.08    0.47
  -3   7  -8   -0.07    0.37
  -3   7  -8    0.44    0.40
  -3   7  -8   -0.21    0.34
  -3   7  -9   29.70    1.21
  -3   7  -9   28.51    1.26
  -3   7  -9   30.18    1.31
  -3   7 -10    2.42    0.37
   3  -7  10    1.41    0.43
  -3   7 -10    1.87    0.35
  -3   7 -10    2.30    0.42
  -3   7 -10    1.90    0.37
   3  -7  11    0.69    0.35
  -3   7 -11    0.95    0.25
  -3   7 -11    0.85    0.28
  -3   7 -11    1.01    0.32
  -3   7 -11    0.60    0.28
  -3   7 -12    0.77    0.23
   3  -7  12    0.56    0.25
   3  -7  12    1.03    0.27
   3  -6 -10   81.03    2.37
   3  -6 -10   79.13    2.37
   3  -6 -10   80.74    2.38
   3  -6 -10   81.27    2.38
   3  -6  -9    1.76    0.31
   3  -6  -9    1.43    0.28
   3  -6  -9    1.10    0.26
   3  -6  -9    1.22    0.29
   3  -6  -9    1.25    0.32
   3  -6  -9    1.36    0.25
   3  -6  -9    1.25    0.32
   3  -6  -8    8.70    0.63
   3  -6  -8    9.79    0.63
   3  -6  -8    9.58    0.58
   3  -6  -8    8.07    0.59
   3  -6  -8    9.17    0.58
   3  -6  -8    7.99    0.56
   3  -6  -8   10.97    0.71
   3  -6  -7   22.85    1.06
   3  -6  -7   23.05    1.10
   3  -6  -7   24.06    1.08
   3  -6  -7   23.19    1.04
   3  -6  -7   25.16    1.13
   3  -6  -6    3.17    0.57
   3  -6  -6    3.88    0.50
   3  -6  -6    3.71    0.49
   3  -6  -6    3.43    0.51
   3  -6  -6    3.65    0.57
   3  -6  -6    4.73    0.64
   3  -6  -5   43.15    1.74
   3  -6  -5   43.11    1.83
   3  -6  -5   42.76    1.66
   3  -6  -5   42.63    1.72
   3  -6  -5   44.28    1.66
   3  -6  -5   42.57    1.79
   3  -6  -5   45.48    1.83
   3  -6  -4  458.20   13.08
   3  -6  -4  460.25   12.92
   3  -6  -4  448.15   12.92
   3  -6  -4  444.39   12.93
   3  -6  -4  451.91   12.83
   3  -6  -4  466.12   13.01
   3  -6  -4  471.55   13.03
   3  -6  -3    2.01    0.48
   3  -6  -3    1.53    0.54
   3  -6  -3    1.83    0.47
   3  -6  -3    2.31    0.42
   3  -6  -3    2.27    0.47
   3  -6  -3    2.23    0.40
   3  -6  -3    2.02    0.48
   3  -6  -3    2.26    0.41
   3  -6  -3    2.93    0.53
  -3   6   3    2.10    0.39
   3  -6  -2   16.86    1.02
   3  -6  -2   15.84    0.90
   3  -6  -2   15.77    0.90
   3  -6  -2   16.50    0.97
   3  -6  -2   16.90    0.94
   3  -6  -2   15.97    0.96
   3  -6  -2   15.97    0.91
  -3   6   2   15.76    0.86
   3  -6  -2   15.13    0.90
   3  -6  -1   14.49    0.82
   3  -6  -1   13.04    0.89
   3  -6  -1   13.10    0.83
   3  -6  -1   12.63    0.85
  -3   6   1   13.02    0.80
   3  -6  -1   13.49    0.80
   3  -6  -1   12.65    0.83
   3  -6   0   60.64    2.20
  -3   6   0   60.24    2.03
   3  -6   0   61.75    2.19
   3  -6   0   61.18    2.22
  -3   6   0   60.57    2.13
   3  -6   0   59.19    2.07
   3  -6   0   59.31    2.18
   3  -6   1    0.82    0.42
   3  -6   1    0.76    0.39
  -3   6  -1   -0.11    0.32
  -3   6  -1    0.70    0.38
   3  -6   1    0.25    0.40
  -3   6  -2   30.37    1.29
   3  -6   2   30.72    1.38
   3  -6   2   29.38    1.36
  -3   6  -2   32.13    1.33
   3  -6   2   32.74    1.39
  -3   6  -3    8.51    0.65
   3  -6   3    8.11    0.70
   3  -6   3    7.83    0.71
  -3   6  -3    8.54    0.64
   3  -6   3    8.11    0.67
   3  -6   4   -0.08    0.45
   3  -6   4    0.07    0.37
  -3   6  -4   -0.10    0.35
  -3   6  -4    0.13    0.39
   3  -6   4   -0.04    0.39
  -3   6  -5  329.18    9.42
   3  -6   5  317.80    9.42
   3  -6   5  317.81    9.50
  -3   6  -5  329.53    9.36
   3  -6   5  335.76    9.50
  -3   6  -5  330.94    9.38
   3  -6   5  321.01    9.42
  -3   6  -5  336.64    9.47
   3  -6   6   -0.25    0.49
  -3   6  -6    0.06    0.36
   3  -6   6    0.07    0.34
  -3   6  -6    0.32    0.43
   3  -6   6   -0.12    0.42
  -3   6  -6   -0.12    0.30
  -3   6  -6   -0.10    0.34
   3  -6   6   -0.24    0.35
  -3   6  -6    0.04    0.41
   3  -6   7   25.04    1.33
  -3   6  -7   25.64    1.23
  -3   6  -7   26.14    1.17
   3  -6   7   24.49    1.22
  -3   6  -7   25.66    1.20
  -3   6  -7   24.21    1.20
   3  -6   8   70.74    2.61
  -3   6  -8   69.87    2.45
  -3   6  -8   73.30    2.44
   3  -6   8   67.27    2.46
  -3   6  -9   33.13    1.42
  -3   6  -9   32.84    1.45
   3  -6   9   30.27    1.50
  -3   6  -9   33.00    1.37
  -3   6  -9   32.51    1.38
  -3   6 -10   17.97    0.99
  -3   6 -10   15.64    0.89
  -3   6 -10   16.03    0.82
  -3   6 -10   18.14    0.91
  -3   6 -11    2.42    0.43
  -3   6 -11    2.37    0.38
  -3   6 -11    2.31    0.40
   3  -6  11    2.30    0.49
  -3   6 -11    2.49    0.40
  -3   6 -12    5.74    0.47
  -3   6 -12    5.39    0.42
  -3   6 -12    5.99    0.45
  -3   6 -13    9.78    0.41
  -3   6 -13   10.28    0.45
   3  -5 -11    0.36    0.23
   3  -5 -11    0.56    0.20
   3  -5 -11    0.50    0.20
   3  -5 -11    0.58    0.20
   3  -5 -11    0.28    0.21
   3  -5 -10   10.53    0.61
   3  -5 -10   12.09    0.63
   3  -5 -10    9.67    0.60
   3  -5 -10    9.88    0.59
   3  -5 -10    9.47    0.53
   3  -5 -10   11.08    0.63
   3  -5 -10   10.20    0.62
   3  -5  -9    2.96    0.46
   3  -5  -9    2.82    0.42
   3  -5  -9    3.12    0.44
   3  -5  -9    2.59    0.43
   3  -5  -9    2.85    0.39
   3  -5  -9    2.99    0.45
   3  -5  -9    2.61    0.48
   3  -5  -9    3.25    0.46
   3  -5  -8   13.27    0.78
   3  -5  -8   12.35    0.87
   3  -5  -7   13.69    0.91
   3  -5  -7   13.26    0.83
   3  -5  -7   13.26    0.90
   3  -5  -7   12.97    0.83
   3  -5  -7   11.78    0.79
   3  -5  -7   11.84    0.83
   3  -5  -7   11.90    0.78
   3  -5  -7   12.73    0.82
   3  -5  -7   11.65    0.90
   3  -5  -6   57.04    2.17
   3  -5  -6   55.66    2.03
   3  -5  -6   54.75    2.07
   3  -5  -6   50.44    1.96
   3  -5  -6   55.60    2.06
   3  -5  -6   56.72    2.00
   3  -5  -6   53.87    2.06
   3  -5  -6   53.23    1.97
   3  -5  -6   52.50    2.08
   3  -5  -6   56.92    2.16
   3  -5  -5  932.96   25.76
   3  -5  -5  922.93   25.81
   3  -5  -5  963.62   25.73
   3  -5  -5  900.56   25.69
   3  -5  -5  932.90   25.87
   3  -5  -5  930.65   25.91
   3  -5  -5  964.85   25.81
   3  -5  -5  927.50   25.80
   3  -5  -4  101.70    3.36
   3  -5  -4  103.14    3.22
   3  -5  -4  103.02    3.22
   3  -5  -4   96.57    3.22
   3  -5  -4   98.29    3.26
   3  -5  -4   98.43    3.14
   3  -5  -4  101.75    3.16
   3  -5  -4  104.12    3.30
  -3   5   4   96.96    3.10
   3  -5  -3    1.89    0.48
   3  -5  -3    1.29    0.40
   3  -5  -3    1.66    0.38
   3  -5  -3    1.47    0.40
   3  -5  -3    1.35    0.34
   3  -5  -3    1.23    0.39
   3  -5  -3    1.65    0.41
   3  -5  -3    1.46    0.32
  -3   5   3    1.63    0.34
   3  -5  -2    5.64    0.50
   3  -5  -2    6.36    0.58
  -3   5   2    4.40    0.42
   3  -5  -2    5.98    0.52
   3  -5  -2    6.09    0.55
  -3   5   2    5.98    0.49
   3  -5  -2    5.13    0.50
   3  -5  -1  142.63    4.40
   3  -5  -1  150.50    4.41
   3  -5  -1  145.34    4.44
  -3   5   1  142.77    4.36
   3  -5  -1  145.91    4.41
   3  -5   0   22.39    1.04
   3  -5   0   24.00    1.08
   3  -5   0   24.48    1.09
  -3   5   0   24.30    1.05
   3  -5   0   22.21    1.06
   3  -5   1   88.45    2.91
   3  -5   1   96.95    2.99
  -3   5  -1   89.65    2.88
   3  -5   1   93.58    2.99
  -3   5  -1   95.23    2.95
   3  -5   1   93.90    2.98
   3  -5   2   31.28    1.25
   3  -5   2   33.29    1.34
   3  -5   2   32.47    1.37
  -3   5  -2   33.22    1.29
   3  -5   2   33.59    1.38
   3  -5   2   33.00    1.34
  -3   5  -2   32.02    1.28
   3  -5   3   -0.06    0.32
   3  -5   3    0.06    0.37
  -3   5  -3    0.32    0.31
  -3   5  -3   -0.24    0.31
   3  -5   3    0.54    0.38
   3  -5   3    0.03    0.33
   3  -5   4   55.83    1.98
  -3   5  -4   57.68    1.94
   3  -5   4   55.58    2.01
   3  -5   4   52.40    2.01
  -3   5  -4   56.19    1.93
   3  -5   4   55.50    1.97
  -3   5  -4   55.22    1.97
  -3   5  -5   21.15    1.00
  -3   5  -5   18.51    0.91
   3  -5   5   18.45    0.92
  -3   5  -5   18.88    0.88
   3  -5   5   19.19    1.00
  -3   5  -5   18.83    0.92
   3  -5   5   16.36    0.88
  -3   5  -5   16.13    0.91
  -3   5  -6   28.71    1.27
  -3   5  -6   30.90    1.33
  -3   5  -6   30.35    1.29
   3  -5   6   29.28    1.23
  -3   5  -6   30.47    1.30
  -3   5  -6   28.49    1.18
   3  -5   6   30.96    1.35
  -3   5  -7   34.01    1.44
  -3   5  -7   34.36    1.47
  -3   5  -7   34.12    1.43
  -3   5  -7   32.95    1.42
  -3   5  -7   32.71    1.43
   3  -5   7   32.16    1.44
  -3   5  -8    2.46    0.52
  -3   5  -8    1.94    0.45
  -3   5  -8    2.76    0.54
  -3   5  -8    2.35    0.51
  -3   5  -8    2.07    0.46
   3  -5   8    3.04    0.51
  -3   5  -9    0.65    0.45
  -3   5  -9    1.00    0.41
  -3   5  -9    1.14    0.49
  -3   5  -9    0.54    0.43
   3  -5   9    1.40    0.42
  -3   5  -9    0.79    0.37
  -3   5 -10   65.38    2.29
  -3   5 -10   63.96    2.29
  -3   5 -10   62.04    2.33
  -3   5 -10   63.23    2.25
  -3   5 -11    1.42    0.41
  -3   5 -11    1.18    0.35
  -3   5 -11    2.10    0.46
  -3   5 -11    1.14    0.31
  -3   5 -12    8.34    0.60
  -3   5 -12    8.19    0.56
  -3   5 -12    7.12    0.45
  -3   5 -12    7.77    0.55
   3  -5  13    0.22    0.27
  -3   5 -13    0.50    0.24
  -3   5 -13    0.98    0.26
   3  -4 -12    0.74    0.25
   3  -4 -12    0.48    0.25
   3  -4 -12    0.42    0.23
   3  -4 -12    0.66    0.21
   3  -4 -11    0.90    0.34
   3  -4 -11    1.01    0.34
   3  -4 -11    1.24    0.34
   3  -4 -11    0.70    0.34
   3  -4 -11    1.13    0.32
   3  -4 -11    0.97    0.31
   3  -4 -10    4.83    0.50
   3  -4 -10    3.31    0.48
   3  -4 -10    2.72    0.45
   3  -4 -10    3.02    0.45
   3  -4 -10    2.94    0.40
   3  -4 -10    3.33    0.47
   3  -4 -10    3.05    0.39
   3  -4 -10    3.71    0.40
   3  -4 -10    3.58    0.49
   3  -4 -10    3.10    0.47
   3  -4  -9   59.56    2.18
   3  -4  -9   56.93    2.07
   3  -4  -9   58.01    2.09
   3  -4  -9   61.07    2.14
   3  -4  -9   55.97    2.02
   3  -4  -9   54.69    2.08
   3  -4  -9   54.94    2.13
   3  -4  -8    1.55    0.38
   3  -4  -8    1.84    0.49
   3  -4  -8    1.24    0.53
   3  -4  -8    2.04    0.48
   3  -4  -8    0.99    0.47
   3  -4  -8    1.26    0.47
   3  -4  -8    1.06    0.43
   3  -4  -8    1.54    0.47
   3  -4  -8    1.40    0.40
   3  -4  -8    0.77    0.46
   3  -4  -8    1.49    0.50
   3  -4  -7    2.67    0.43
   3  -4  -7    2.55    0.50
   3  -4  -7    2.12    0.49
   3  -4  -7    2.23    0.48
   3  -4  -7    2.16    0.51
   3  -4  -7    2.39    0.50
   3  -4  -7    2.68    0.53
   3  -4  -7    2.17    0.54
   3  -4  -7    1.72    0.48
   3  -4  -7    2.64    0.51
   3  -4  -6    0.74    0.32
   3  -4  -6    0.47    0.32
   3  -4  -6    0.68    0.43
   3  -4  -6    1.05    0.48
   3  -4  -6    0.58    0.38
   3  -4  -6    1.30    0.40
   3  -4  -6    0.81    0.40
   3  -4  -6    1.11    0.42
   3  -4  -6    0.89    0.43
   3  -4  -6    0.21    0.38
   3  -4  -6    0.34    0.44
   3  -4  -6    0.51    0.40
   3  -4  -5   22.67    1.04
   3  -4  -5   24.88    1.08
   3  -4  -5   22.54    1.08
   3  -4  -5   25.20    1.17
   3  -4  -5   23.11    1.04
   3  -4  -5   24.42    1.04
   3  -4  -5   22.67    1.08
   3  -4  -5   22.54    1.02
   3  -4  -5   22.26    1.09
   3  -4  -5   20.55    1.04
   3  -4  -4   49.01    1.74
   3  -4  -4   52.49    1.80
   3  -4  -4   50.19    1.89
   3  -4  -4   52.80    1.83
   3  -4  -4   52.23    1.82
   3  -4  -4   51.68    1.73
   3  -4  -4   48.65    1.81
   3  -4  -4   50.14    1.83
  -3   4   4   50.34    1.78
   3  -4  -4   48.91    1.80
  -3   4   4   49.63    1.72
   3  -4  -3   80.27    2.68
   3  -4  -3   86.25    2.71
   3  -4  -3   88.04    2.76
   3  -4  -3   86.47    2.76
  -3   4   3   90.25    2.70
   3  -4  -3   88.92    2.77
   3  -4  -3   83.23    2.72
   3  -4  -2   38.19    1.40
   3  -4  -2   39.46    1.44
   3  -4  -2   37.93    1.42
  -3   4   2   37.33    1.33
   3  -4  -2   38.43    1.37
   3  -4  -1   49.86    1.68
   3  -4  -1   47.46    1.66
  -3   4   1   47.15    1.55
   3  -4  -1   46.57    1.66
   3  -4   0  327.77    9.07
   3  -4   0  314.79    9.04
   3  -4   1    5.85    0.49
   3  -4   1    5.12    0.45
   3  -4   2   37.17    1.35
   3  -4   2   33.79    1.29
   3  -4   3  127.23    3.78
   3  -4   3  122.84    3.73
   3  -4   4    1.06    0.28
   3  -4   4    0.62    0.28
  -3   4  -4    1.36    0.31
  -3   4  -4    0.95    0.35
   3  -4   4    1.15    0.28
  -3   4  -4    0.88    0.30
   3  -4   4    1.19    0.40
   3  -4   4    0.86    0.39
  -3   4  -5   66.46    2.27
  -3   4  -5   67.15    2.32
  -3   4  -5   65.08    2.24
  -3   4  -5   75.48    2.33
  -3   4  -5   67.59    2.28
   3  -4   5   69.87    2.34
  -3   4  -5   66.28    2.20
   3  -4   5   74.00    2.38
  -3   4  -6   12.85    0.77
  -3   4  -6   12.88    0.80
  -3   4  -6   11.74    0.76
  -3   4  -6   12.27    0.70
  -3   4  -6   12.16    0.73
  -3   4  -6   12.55    0.78
   3  -4   6   13.13    0.78
  -3   4  -7    3.37    0.54
  -3   4  -7    1.73    0.41
  -3   4  -7    2.63    0.52
  -3   4  -7    3.16    0.47
  -3   4  -7    2.20    0.50
   3  -4   7    2.33    0.50
  -3   4  -7    2.64    0.43
  -3   4  -8   78.41    2.62
  -3   4  -8   70.68    2.61
  -3   4  -8   75.10    2.50
  -3   4  -8   75.33    2.61
   3  -4   8   72.56    2.54
  -3   4  -8   73.59    2.56
  -3   4  -8   74.26    2.49
  -3   4  -9  100.75    3.19
  -3   4  -9  101.26    3.29
  -3   4  -9  102.72    3.22
  -3   4  -9   98.99    3.32
   3  -4   9   95.07    3.28
  -3   4 -10   10.83    0.78
  -3   4 -10   12.04    0.85
  -3   4 -10   12.01    0.83
  -3   4 -10   11.21    0.75
  -3   4 -10   11.16    0.73
   3  -4  10    9.97    0.73
  -3   4 -11    7.21    0.66
  -3   4 -11    6.28    0.56
  -3   4 -11    5.93    0.60
  -3   4 -11    7.06    0.57
  -3   4 -11    5.73    0.50
  -3   4 -12   15.43    0.82
  -3   4 -12   14.74    0.75
  -3   4 -12   15.06    0.73
  -3   4 -12   15.30    0.80
  -3   4 -12   13.49    0.67
  -3   4 -13    0.14    0.25
  -3   4 -13    0.16    0.20
  -3   4 -13    0.29    0.22
   3  -3 -13    0.75    0.20
   3  -3 -13    0.75    0.17
   3  -3 -13    0.89    0.24
   3  -3 -13    0.79    0.24
   3  -3 -13    0.85    0.20
   3  -3 -12    1.15    0.30
   3  -3 -12    1.48    0.31
   3  -3 -12    1.35    0.34
   3  -3 -12    1.38    0.34
   3  -3 -12    1.87    0.37
   3  -3 -12    1.25    0.36
   3  -3 -12    0.84    0.31
   3  -3 -12    0.94    0.29
   3  -3 -11    0.18    0.36
   3  -3 -11   -0.28    0.38
   3  -3 -11   -0.20    0.37
   3  -3 -11    0.09    0.32
   3  -3 -11   -0.18    0.29
   3  -3 -11   -0.17    0.33
   3  -3 -11    0.21    0.31
   3  -3 -11   -0.19    0.33
   3  -3 -11   -0.09    0.39
   3  -3 -11   -0.24    0.30
   3  -3 -10    4.84    0.58
   3  -3 -10    4.03    0.54
   3  -3 -10    4.00    0.52
   3  -3 -10    4.85    0.50
   3  -3 -10    5.27    0.56
   3  -3 -10    4.64    0.54
   3  -3 -10    5.26    0.62
   3  -3 -10    5.11    0.55
   3  -3  -9   -0.32    0.48
   3  -3  -9    0.37    0.47
   3  -3  -9   -0.03    0.39
   3  -3  -9   -0.07    0.32
   3  -3  -9    0.43    0.45
   3  -3  -9    0.32    0.39
   3  -3  -9    0.19    0.42
   3  -3  -9   -0.34    0.44
   3  -3  -9   -0.24    0.45
   3  -3  -9    0.03    0.39
   3  -3  -9   -0.03    0.34
   3  -3  -9   -0.22    0.48
   3  -3  -9    0.12    0.40
   3  -3  -8    1.58    0.46
   3  -3  -8    1.66    0.48
   3  -3  -8    0.46    0.44
   3  -3  -8    1.11    0.42
   3  -3  -8    0.30    0.33
   3  -3  -8    0.80    0.48
   3  -3  -8    0.82    0.49
   3  -3  -8    1.21    0.41
   3  -3  -8    0.89    0.48
   3  -3  -8    1.00    0.40
   3  -3  -8    1.51    0.41
   3  -3  -8    0.89    0.46
   3  -3  -7   14.91    0.83
   3  -3  -7   16.30    0.90
   3  -3  -7   15.61    0.90
   3  -3  -7   16.42    0.90
   3  -3  -7   15.58    0.91
   3  -3  -7   15.05    0.80
   3  -3  -7   13.60    0.80
   3  -3  -7   16.96    0.88
   3  -3  -7   15.63    0.86
   3  -3  -7   18.07    0.93
   3  -3  -7   15.76    0.89
   3  -3  -7   14.47    0.88
   3  -3  -7   15.63    0.89
   3  -3  -6    0.58    0.29
   3  -3  -6    0.39    0.30
   3  -3  -6    0.74    0.28
   3  -3  -6    0.47    0.36
   3  -3  -6    0.49    0.38
   3  -3  -6    0.23    0.35
   3  -3  -6    0.49    0.31
   3  -3  -6    0.68    0.33
   3  -3  -6    0.32    0.34
  -3   3   6    0.03    0.35
   3  -3  -6    0.20    0.31
   3  -3  -6    0.75    0.37
   3  -3  -6    0.66    0.37
   3  -3  -6    0.53    0.30
   3  -3  -6    0.22    0.33
   3  -3  -5   56.61    1.91
   3  -3  -5   55.57    1.97
   3  -3  -5   55.50    1.91
   3  -3  -5   57.11    1.90
   3  -3  -5   54.74    1.92
   3  -3  -5   57.71    1.87
  -3   3   5   56.35    1.94
   3  -3  -5   53.70    1.79
   3  -3  -5   56.79    1.93
   3  -3  -5   57.69    1.93
   3  -3  -4    0.31    0.30
   3  -3  -4    0.30    0.31
   3  -3  -4    0.02    0.29
   3  -3  -4    0.31    0.32
  -3   3   4    0.02    0.23
   3  -3  -4    0.02    0.22
  -3   3   4    0.44    0.30
   3  -3  -3    3.20    0.39
  -3   3   3    3.02    0.36
   3  -3  -3    3.00    0.34
   3  -3  -2   36.41    1.32
   3  -3  -2   37.43    1.34
   3  -3  -2   37.29    1.31
   3  -3  -1  249.49    7.08
   3  -3  -1  246.75    7.10
   3  -3  -1  255.91    7.09
   3  -3   0  469.30   13.00
   3  -3   0  464.10   13.00
   3  -3   0  476.80   13.00
   3  -3   1    0.60    0.32
   3  -3   1    0.09    0.30
   3  -3   1    0.02    0.30
   3  -3   2   32.13    1.17
   3  -3   2   31.12    1.15
   3  -3   2   32.91    1.19
   3  -3   3   35.37    1.22
  -3   3  -3   33.38    1.22
  -3   3  -3   38.21    1.28
   3  -3   3   34.51    1.26
  -3   3  -4   62.12    2.06
  -3   3  -4   62.93    2.10
  -3   3  -4   68.51    2.06
   3  -3   4   64.99    2.04
  -3   3  -4   61.29    2.00
  -3   3  -5    6.45    0.50
  -3   3  -5    5.57    0.53
  -3   3  -5    4.82    0.49
   3  -3   5    5.34    0.40
  -3   3  -5    5.09    0.48
  -3   3  -5    5.18    0.39
   3  -3   5    5.50    0.50
  -3   3  -6   19.04    0.96
  -3   3  -6   21.30    0.99
  -3   3  -6   20.65    1.02
  -3   3  -6   20.63    0.96
  -3   3  -6   20.31    0.90
  -3   3  -6   21.50    1.03
  -3   3  -6   20.04    0.94
   3  -3   6   19.88    0.98
  -3   3  -7    1.01    0.43
  -3   3  -7    0.67    0.41
  -3   3  -7    1.01    0.38
  -3   3  -7    0.69    0.32
  -3   3  -7    0.67    0.41
  -3   3  -7    0.47    0.35
  -3   3  -7    0.43    0.42
   3  -3   7    0.55    0.39
  -3   3  -7    0.62    0.31
  -3   3  -8    7.10    0.68
  -3   3  -8    7.41    0.58
  -3   3  -8    6.95    0.66
  -3   3  -8    6.32    0.69
  -3   3  -8    5.93    0.58
  -3   3  -8    6.59    0.69
   3  -3   8    6.94    0.62
  -3   3  -8    5.72    0.66
  -3   3  -8    7.13    0.58
  -3   3  -9    0.40    0.38
  -3   3  -9    0.58    0.52
  -3   3  -9    0.73    0.48
  -3   3  -9    0.40    0.41
  -3   3 -10   20.76    1.10
  -3   3 -10   20.92    1.13
  -3   3 -10   20.30    1.09
  -3   3 -10   21.26    1.10
  -3   3 -10   20.68    1.02
  -3   3 -11   18.23    1.01
  -3   3 -11   17.68    0.93
  -3   3 -11   18.49    0.94
  -3   3 -11   18.39    0.93
  -3   3 -11   17.13    0.86
  -3   3 -11   18.54    0.92
  -3   3 -12    2.19    0.34
  -3   3 -12    2.68    0.41
  -3   3 -12    2.62    0.38
  -3   3 -12    3.24    0.43
  -3   3 -12    2.52    0.38
  -3   3 -13    1.17    0.26
  -3   3 -13    2.12    0.25
  -3   3 -13    1.85    0.26
  -3   3 -13    1.91    0.29
   3  -2 -14    0.26    0.19
   3  -2 -13    0.82    0.29
   3  -2 -13    1.37    0.32
   3  -2 -13    0.81    0.25
   3  -2 -13    1.18    0.32
   3  -2 -13    0.74    0.34
   3  -2 -13    1.02    0.28
   3  -2 -12    2.76    0.42
   3  -2 -12    3.13    0.40
   3  -2 -12    3.69    0.45
   3  -2 -12    3.43    0.49
   3  -2 -12    3.32    0.47
   3  -2 -12    2.62    0.47
   3  -2 -12    3.04    0.49
   3  -2 -12    2.97    0.43
   3  -2 -12    2.61    0.38
   3  -2 -11   25.32    1.19
   3  -2 -11   24.00    1.15
   3  -2 -11   22.83    1.15
   3  -2 -11   25.92    1.16
   3  -2 -11   23.01    1.15
   3  -2 -10    8.53    0.71
   3  -2 -10    9.35    0.70
   3  -2 -10    9.14    0.76
   3  -2 -10    7.68    0.72
   3  -2 -10   10.32    0.75
   3  -2 -10    7.58    0.61
   3  -2 -10    7.57    0.61
   3  -2 -10    8.68    0.67
   3  -2 -10   10.39    0.75
   3  -2 -10   10.08    0.80
   3  -2 -10    9.73    0.70
   3  -2 -10    8.87    0.74
   3  -2 -10    8.91    0.76
   3  -2 -10    9.44    0.69
   3  -2 -10    8.41    0.68
   3  -2  -9    0.83    0.46
   3  -2  -9    1.58    0.47
   3  -2  -9    0.56    0.40
   3  -2  -9    1.21    0.44
   3  -2  -9    0.95    0.35
   3  -2  -9    1.20    0.37
   3  -2  -9    1.34    0.53
   3  -2  -9    1.58    0.45
   3  -2  -9    1.11    0.48
   3  -2  -9    1.09    0.43
   3  -2  -9    1.22    0.42
   3  -2  -9    1.10    0.49
   3  -2  -9    1.74    0.48
   3  -2  -8   27.82    1.22
   3  -2  -8   27.48    1.27
   3  -2  -8   26.56    1.16
   3  -2  -8   29.18    1.25
   3  -2  -8   25.36    1.17
   3  -2  -8   26.56    1.18
   3  -2  -8   28.02    1.20
   3  -2  -8   29.06    1.23
   3  -2  -8   28.47    1.25
   3  -2  -8   27.48    1.14
   3  -2  -8   25.91    1.12
   3  -2  -8   29.31    1.28
   3  -2  -8   24.44    1.25
   3  -2  -8   27.67    1.21
   3  -2  -7    0.53    0.28
   3  -2  -7   -0.07    0.26
   3  -2  -7    0.58    0.36
   3  -2  -7    0.23    0.35
   3  -2  -7    0.16    0.36
   3  -2  -7    0.47    0.32
   3  -2  -7    0.26    0.37
   3  -2  -7    0.42    0.36
  -3   2   7    0.35    0.35
   3  -2  -7    0.19    0.32
   3  -2  -7    0.75    0.39
   3  -2  -7    0.22    0.29
   3  -2  -7    0.40    0.35
   3  -2  -7   -0.03    0.31
   3  -2  -7   -0.06    0.37
   3  -2  -6  310.32    8.93
   3  -2  -6  321.02    8.93
   3  -2  -6  323.04    9.00
   3  -2  -6  311.68    8.93
   3  -2  -6  327.72    8.99
   3  -2  -6  324.50    8.95
   3  -2  -6  303.85    9.00
  -3   2   6  316.10    9.02
  -3   2   6  323.58    9.04
   3  -2  -6  305.70    8.98
   3  -2  -6  321.40    8.94
   3  -2  -6  320.08    8.97
   3  -2  -6  320.65    8.97
   3  -2  -5   22.94    0.94
   3  -2  -5   23.51    0.94
   3  -2  -5   23.77    0.97
  -3   2   5   22.89    0.98
  -3   2   5   23.38    0.97
  -3   2   5   22.69    0.88
   3  -2  -4    6.45    0.48
   3  -2  -4    6.33    0.42
   3  -2  -3   12.49    0.64
   3  -2  -3   12.22    0.61
   3  -2  -3   12.31    0.59
   3  -2  -2    1.34    0.32
   3  -2  -2    0.93    0.30
   3  -2  -1  607.11   16.50
   3  -2  -1  593.14   16.47
   3  -2  -1  604.43   16.49
   3  -2   0   43.47    1.41
   3  -2   0   43.56    1.42
   3  -2   1   48.20    1.55
   3  -2   1   48.68    1.56
   3  -2   2   83.40    2.49
   3  -2   2   82.49    2.51
  -3   2  -3  111.80    3.15
  -3   2  -3  109.62    3.20
  -3   2  -3  100.30    3.05
   3  -2   3  108.60    3.15
  -3   2  -4   52.44    1.74
  -3   2  -4   51.53    1.76
  -3   2  -5  221.73    6.30
  -3   2  -5  208.28    6.29
  -3   2  -5  226.72    6.33
  -3   2  -5  215.19    6.30
  -3   2  -6    0.12    0.32
  -3   2  -6    0.03    0.33
  -3   2  -6    0.09    0.27
  -3   2  -6   -0.03    0.32
  -3   2  -6    0.18    0.30
  -3   2  -6    0.02    0.23
  -3   2  -6    0.35    0.34
  -3   2  -6    0.36    0.31
  -3   2  -6   -0.06    0.36
   3  -2   6   -0.27    0.36
  -3   2  -6   -0.07    0.28
  -3   2  -7    3.79    0.54
  -3   2  -7    4.56    0.46
  -3   2  -7    4.47    0.53
  -3   2  -7    4.12    0.55
  -3   2  -7    3.90    0.46
  -3   2  -7    3.81    0.50
  -3   2  -7    3.54    0.49
  -3   2  -7    5.56    0.58
   3  -2   7    3.88    0.48
  -3   2  -8    1.70    0.47
  -3   2  -8    1.95    0.43
  -3   2  -8    1.87    0.52
  -3   2  -8    2.12    0.45
  -3   2  -8    2.18    0.51
   3  -2   8    1.64    0.43
  -3   2  -8    1.40    0.39
  -3   2  -8    1.96    0.47
  -3   2  -9   20.68    1.09
  -3   2  -9   22.54    1.06
  -3   2  -9   21.96    1.13
  -3   2  -9   21.50    1.15
  -3   2  -9   23.89    1.18
  -3   2  -9   21.11    1.05
  -3   2 -10   20.31    1.15
  -3   2 -10   21.50    1.13
  -3   2 -10   21.95    1.09
  -3   2 -10   21.45    1.03
  -3   2 -10   23.20    1.16
  -3   2 -10   21.34    1.04
  -3   2 -10   22.09    1.13
  -3   2 -11    3.97    0.50
  -3   2 -11    4.39    0.46
  -3   2 -11    5.37    0.55
  -3   2 -11    5.28    0.55
  -3   2 -11    5.31    0.47
  -3   2 -11    4.36    0.53
  -3   2 -12    4.91    0.44
  -3   2 -12    4.87    0.45
  -3   2 -12    5.02    0.47
  -3   2 -12    4.96    0.39
  -3   2 -12    5.00    0.37
  -3   2 -12    4.95    0.47
  -3   2 -12    4.87    0.45
  -3   2 -13    7.95    0.43
  -3   2 -13    7.41    0.42
  -3   2 -13    7.06    0.41
   3  -1 -14    7.28    0.46
   3  -1 -14    6.55    0.40
   3  -1 -14    7.72    0.49
   3  -1 -14    6.01    0.40
   3  -1 -14    7.36    0.44
   3  -1 -14    7.26    0.47
   3  -1 -13    3.22    0.39
   3  -1 -13    3.40    0.45
   3  -1 -13    2.82    0.39
   3  -1 -13    3.25    0.48
   3  -1 -13    2.89    0.43
   3  -1 -13    3.08    0.42
   3  -1 -13    3.33    0.44
   3  -1 -12   18.74    0.97
   3  -1 -12   17.00    0.97
   3  -1 -12   18.28    0.94
   3  -1 -12   16.59    0.99
   3  -1 -11   84.97    2.91
   3  -1 -11   86.14    2.91
   3  -1 -11   83.82    2.83
   3  -1 -11   87.26    2.87
   3  -1 -11   86.36    2.88
   3  -1 -11   85.74    2.87
   3  -1 -11   82.96    2.81
   3  -1 -11   86.00    2.87
   3  -1 -11   82.43    2.84
   3  -1 -11   85.98    2.87
   3  -1 -11   85.34    2.79
   3  -1 -11   81.78    2.77
   3  -1 -11   83.42    2.91
   3  -1 -11   81.40    2.77
   3  -1 -10    1.30    0.39
   3  -1 -10    1.38    0.39
   3  -1 -10    1.39    0.52
   3  -1 -10    1.81    0.45
   3  -1 -10    2.27    0.52
   3  -1 -10    1.52    0.54
   3  -1 -10    1.41    0.50
   3  -1 -10    1.54    0.46
   3  -1 -10    0.91    0.45
   3  -1 -10    1.70    0.46
   3  -1 -10    2.27    0.51
   3  -1 -10    1.01    0.50
   3  -1 -10    0.91    0.42
   3  -1 -10    1.46    0.42
   3  -1  -9    6.03    0.53
   3  -1  -9    5.72    0.53
   3  -1  -9    4.69    0.63
   3  -1  -9    6.38    0.62
   3  -1  -9    5.85    0.66
   3  -1  -9    6.25    0.60
   3  -1  -9    6.08    0.63
   3  -1  -9    5.38    0.58
   3  -1  -9    5.19    0.57
   3  -1  -9    5.24    0.53
   3  -1  -9    6.07    0.62
   3  -1  -9    6.12    0.59
   3  -1  -9    4.90    0.59
   3  -1  -8   -0.05    0.29
   3  -1  -8    0.07    0.29
   3  -1  -8    0.35    0.32
   3  -1  -8    0.12    0.32
   3  -1  -8    0.39    0.40
   3  -1  -8   -0.20    0.36
   3  -1  -8    0.12    0.37
   3  -1  -8   -0.03    0.38
   3  -1  -8    0.31    0.36
   3  -1  -8    0.20    0.36
   3  -1  -8   -0.12    0.36
   3  -1  -8    0.53    0.41
   3  -1  -8    0.03    0.40
   3  -1  -7    4.42    0.44
   3  -1  -7    4.41    0.47
   3  -1  -7    5.09    0.49
   3  -1  -7    4.46    0.47
   3  -1  -7    4.88    0.45
   3  -1  -7    5.48    0.49
   3  -1  -7    4.38    0.41
   3  -1  -7    4.20    0.45
   3  -1  -7    4.56    0.47
   3  -1  -7    3.51    0.49
   3  -1  -7    3.74    0.49
  -3   1   7    4.07    0.43
  -3   1   7    3.91    0.44
   3  -1  -6   17.64    0.83
  -3   1   6   18.23    0.84
  -3   1   6   17.58    0.83
   3  -1  -6   19.04    0.82
   3  -1  -6   17.67    0.82
  -3   1   5  473.95   13.14
   3  -1  -5  473.98   13.06
   3  -1  -5  477.89   13.13
  -3   1   4   21.72    0.85
   3  -1  -4   22.90    0.85
   3  -1  -4   22.81    0.90
   3  -1  -3   92.67    2.68
   3  -1  -3   88.95    2.70
   3  -1  -2   91.28    2.68
   3  -1  -1   50.92    1.59
   3  -1   0   24.02    0.86
  -3   1  -1   45.88    1.34
   3  -1   1   55.46    1.53
   3  -1   2   25.38    0.92
   3  -1   3  401.42   11.16
  -3   1  -3  405.85   11.23
  -3   1  -3  409.15   11.22
   3  -1   4  280.82    7.76
  -3   1  -4  272.21    7.89
  -3   1  -4  283.96    7.90
  -3   1  -4  278.67    7.89
  -3   1  -5    2.69    0.39
  -3   1  -5    3.35    0.44
  -3   1  -5    4.20    0.45
  -3   1  -5    3.17    0.42
  -3   1  -5    3.75    0.46
   3  -1   5    3.30    0.42
  -3   1  -6   12.97    0.73
  -3   1  -6   13.72    0.73
  -3   1  -6   14.12    0.80
  -3   1  -6   13.57    0.80
  -3   1  -6   15.18    0.83
  -3   1  -6   12.90    0.74
  -3   1  -6   14.82    0.81
  -3   1  -6   14.78    0.81
   3  -1   6   13.92    0.77
  -3   1  -7   50.68    1.88
  -3   1  -7   50.48    1.91
  -3   1  -7   52.69    1.84
  -3   1  -7   50.76    1.94
  -3   1  -7   52.14    1.84
  -3   1  -7   49.12    1.84
  -3   1  -7   50.73    1.89
  -3   1  -7   50.68    1.91
   3  -1   7   48.01    1.83
  -3   1  -8   36.51    1.64
  -3   1  -8   39.50    1.65
  -3   1  -8   35.69    1.51
  -3   1  -8   36.28    1.51
  -3   1  -8   39.26    1.62
  -3   1  -8   38.61    1.60
  -3   1  -8   38.51    1.60
  -3   1  -8   37.24    1.52
  -3   1  -8   40.73    1.60
  -3   1  -9    3.32    0.56
  -3   1  -9    2.78    0.47
  -3   1  -9    3.19    0.57
  -3   1  -9    2.69    0.56
  -3   1  -9    3.49    0.51
  -3   1  -9    2.57    0.52
  -3   1  -9    2.89    0.53
  -3   1  -9    2.94    0.49
  -3   1 -10    2.74    0.50
  -3   1 -10    2.64    0.52
  -3   1 -10    2.53    0.42
  -3   1 -11   43.23    1.56
  -3   1 -11   40.17    1.47
  -3   1 -11   37.47    1.53
  -3   1 -11   37.96    1.46
  -3   1 -11   37.91    1.41
  -3   1 -11   39.29    1.42
  -3   1 -11   40.49    1.50
  -3   1 -11   39.66    1.49
  -3   1 -11   43.42    1.57
  -3   1 -12    8.29    0.47
  -3   1 -12    9.12    0.54
  -3   1 -12    6.66    0.46
  -3   1 -12    8.61    0.47
  -3   1 -12    7.37    0.44
  -3   1 -12    8.16    0.50
  -3   1 -12    6.60    0.38
  -3   1 -13    6.77    0.35
  -3   1 -13    6.40    0.33
   3   0 -15    1.21    0.24
   3   0 -14    1.88    0.37
   3   0 -14    1.71    0.34
   3   0 -14    1.71    0.38
   3   0 -14    1.23    0.29
   3   0 -14    1.61    0.39
   3   0 -14    1.35    0.31
   3   0 -14    1.69    0.29
   3   0 -13   -0.09    0.35
   3   0 -13   -0.09    0.37
   3   0 -13    0.23    0.38
   3   0 -13   -0.16    0.34
   3   0 -13   -0.24    0.36
   3   0 -13   -0.03    0.40
   3   0 -13   -0.10    0.33
   3   0 -12    5.16    0.65
   3   0 -12    6.76    0.65
   3   0 -12    5.64    0.61
   3   0 -12    5.88    0.62
   3   0 -12    5.63    0.60
   3   0 -12    5.53    0.54
   3   0 -11    0.43    0.31
   3   0 -11    0.08    0.47
   3   0 -11   -0.29    0.48
   3   0 -11   -0.22    0.44
   3   0 -11    0.64    0.48
   3   0 -11   -0.18    0.46
   3   0 -11   -0.15    0.50
   3   0 -11   -0.03    0.38
   3   0 -11    0.29    0.44
   3   0 -11    0.60    0.40
   3   0 -11    0.36    0.52
   3   0 -11    0.03    0.39
   3   0 -11   -0.10    0.41
   3   0 -10    2.00    0.43
   3   0 -10    1.84    0.42
   3   0 -10    1.64    0.55
   3   0 -10    1.87    0.44
   3   0 -10    2.04    0.47
   3   0 -10    2.42    0.49
   3   0 -10    2.69    0.51
   3   0 -10    2.88    0.51
   3   0 -10    1.91    0.54
   3   0 -10    1.83    0.50
   3   0 -10    2.69    0.48
   3   0 -10    2.50    0.55
   3   0 -10    2.59    0.44
   3   0 -10    1.31    0.45
   3   0  -9    4.99    0.49
   3   0  -9    5.10    0.47
   3   0  -9    3.38    0.57
   3   0  -9    5.14    0.55
   3   0  -9    5.48    0.59
   3   0  -9    4.75    0.58
   3   0  -9    4.88    0.46
   3   0  -9    4.89    0.60
   3   0  -9    4.85    0.54
   3   0  -9    5.31    0.51
   3   0  -9    5.71    0.60
   3   0  -9    4.94    0.57
   3   0  -9    5.96    0.56
   3   0  -9    5.62    0.57
   3   0  -8    0.31    0.27
   3   0  -8   -0.05    0.28
   3   0  -8   -0.13    0.34
   3   0  -8    0.42    0.33
   3   0  -8    0.26    0.36
   3   0  -8   -0.17    0.30
   3   0  -8    0.11    0.32
   3   0  -8   -0.06    0.31
   3   0  -8    0.03    0.33
   3   0  -8   -0.11    0.38
   3   0  -8    0.18    0.29
   3   0  -8    0.22    0.36
   3   0  -8    0.02    0.26
   3   0  -8    0.03    0.38
  -3   0   8   -0.09    0.32
   3   0  -7   24.28    1.03
   3   0  -7   23.28    1.02
   3   0  -7   24.29    1.00
  -3   0   7   24.05    1.03
   3   0  -7   20.71    1.05
   3   0  -7   24.64    1.04
   3   0  -7   25.40    1.04
   3   0  -7   25.89    1.05
  -3   0   6  307.74    8.45
   3   0  -6  294.44    8.60
   3   0  -6  291.01    8.55
  -3   0   6  309.00    8.56
   3   0  -6  313.38    8.46
  -3   0   5   31.05    1.08
   3   0  -5   29.66    1.04
   3   0  -5   29.57    1.12
  -3   0   4    9.96    0.48
   3   0  -4    9.93    0.50
  -3   0   3   14.35    0.54
   3   0  -3   14.35    0.61
   3   0  -2  114.99    3.32
   3   0  -1  741.73   20.23
   3   0   0  153.48    4.36
   3   0   1   51.70    1.61
   3   0   2   67.68    2.05
   3   0   3  179.79    4.99
  -3   0  -3  175.38    5.05
  -3   0  -3  174.88    4.99
  -3   0  -4    5.45    0.47
  -3   0  -4    5.01    0.43
  -3   0  -5   37.54    1.41
  -3   0  -5   36.65    1.43
  -3   0  -5   35.42    1.40
  -3   0  -5   37.45    1.40
  -3   0  -5   38.20    1.45
   3   0   5   37.25    1.42
  -3   0  -6   15.90    0.89
  -3   0  -6   17.86    0.91
  -3   0  -6   15.26    0.92
  -3   0  -6   17.37    0.92
  -3   0  -6   18.08    0.85
  -3   0  -6   15.84    0.92
  -3   0  -6   14.71    0.85
   3   0   6   16.55    0.87
  -3   0  -7    5.07    0.57
  -3   0  -7    4.77    0.58
  -3   0  -7    5.89    0.60
  -3   0  -7    5.06    0.62
  -3   0  -7    4.95    0.59
  -3   0  -7    4.72    0.61
  -3   0  -7    4.21    0.54
   3   0   7    5.29    0.54
  -3   0  -7    5.22    0.54
  -3   0  -8  248.29    7.26
  -3   0  -8  246.25    7.22
  -3   0  -8  251.04    7.33
  -3   0  -8  242.45    7.25
  -3   0  -8  255.93    7.32
  -3   0  -8  241.98    7.29
  -3   0  -8  246.30    7.24
  -3   0  -9  489.33   13.99
  -3   0  -9  496.27   13.83
  -3   0  -9  491.87   13.95
  -3   0  -9  485.62   13.84
  -3   0  -9  487.41   13.86
  -3   0  -9  504.66   13.93
  -3   0 -10    2.51    0.48
  -3   0 -10    1.62    0.39
  -3   0 -10    1.97    0.43
  -3   0 -10    1.77    0.34
  -3   0 -10    1.67    0.38
  -3   0 -10    1.69    0.38
  -3   0 -10    1.42    0.39
  -3   0 -10    2.54    0.47
  -3   0 -11    0.26    0.30
  -3   0 -11    0.49    0.33
  -3   0 -11    0.43    0.29
  -3   0 -11    0.43    0.31
  -3   0 -11    0.37    0.27
  -3   0 -11    0.48    0.35
  -3   0 -11    0.36    0.24
  -3   0 -11    0.54    0.30
  -3   0 -11    0.26    0.30
  -3   0 -12    3.15    0.29
  -3   0 -12    2.93    0.33
  -3   0 -12    2.70    0.30
   3   1 -15    0.31    0.27
   3   1 -15    0.10    0.21
   3   1 -14   19.58    0.90
   3   1 -14   21.75    0.95
   3   1 -14   19.66    0.93
   3   1 -14   18.96    0.83
   3   1 -14   18.52    0.85
   3   1 -13    1.08    0.31
   3   1 -13    1.09    0.41
   3   1 -13    0.60    0.42
   3   1 -13    0.62    0.34
   3   1 -13    0.72    0.48
   3   1 -13    1.14    0.35
   3   1 -13    1.46    0.38
   3   1 -12    8.53    0.63
   3   1 -12    6.43    0.71
   3   1 -12    6.92    0.63
   3   1 -12    7.89    0.72
   3   1 -12    7.10    0.67
   3   1 -12    7.83    0.70
   3   1 -12    6.64    0.72
   3   1 -12    6.88    0.60
   3   1 -12    7.43    0.70
   3   1 -12    7.09    0.61
   3   1 -11   53.94    2.15
   3   1 -11   56.59    2.09
   3   1 -11   56.57    2.14
   3   1 -11   57.65    2.13
   3   1 -11   56.74    2.01
   3   1 -11   56.92    2.12
   3   1 -11   62.61    2.17
   3   1 -11   58.00    2.05
   3   1 -11   56.78    2.13
   3   1 -11   56.26    2.09
   3   1 -11   57.70    2.09
   3   1 -11   56.96    2.07
   3   1 -10   71.59    2.39
   3   1 -10   64.70    2.33
   3   1 -10   69.78    2.52
   3   1 -10   64.64    2.50
   3   1 -10   74.57    2.48
   3   1 -10   72.59    2.50
   3   1 -10   70.75    2.48
   3   1 -10   76.55    2.50
   3   1 -10   74.02    2.41
   3   1 -10   71.41    2.49
   3   1 -10   71.54    2.46
   3   1 -10   72.67    2.50
   3   1 -10   70.43    2.43
   3   1  -9    0.26    0.30
   3   1  -9    0.61    0.44
   3   1  -9    0.65    0.29
   3   1  -9    0.25    0.44
   3   1  -9    0.89    0.41
   3   1  -9    0.88    0.37
   3   1  -9    0.65    0.41
   3   1  -9    0.89    0.42
   3   1  -9    0.62    0.34
   3   1  -9    0.72    0.39
   3   1  -9    0.20    0.33
   3   1  -9    0.03    0.43
   3   1  -9    1.18    0.40
   3   1  -8   29.29    1.20
   3   1  -8   31.77    1.25
   3   1  -8   33.06    1.31
   3   1  -8   31.28    1.29
   3   1  -8   33.02    1.30
   3   1  -8   33.08    1.24
  -3  -1   8   30.36    1.25
   3   1  -8   30.02    1.32
   3   1  -8   33.75    1.31
   3   1  -8   31.93    1.23
   3   1  -8   33.02    1.33
   3   1  -8   31.26    1.27
   3   1  -7    2.46    0.27
   3   1  -7    2.43    0.44
   3   1  -7    3.10    0.43
   3   1  -7    3.10    0.41
  -3  -1   7    3.37    0.38
   3   1  -7    3.43    0.41
   3   1  -7    2.82    0.44
   3   1  -7    3.22    0.42
   3   1  -7    3.52    0.45
  -3  -1   6   15.33    0.65
   3   1  -6   13.61    0.77
   3   1  -6   14.60    0.72
   3   1  -6   14.99    0.74
   3   1  -6   14.88    0.64
   3   1  -5  123.56    3.68
  -3  -1   5  124.21    3.61
   3   1  -5  125.48    3.62
  -3  -1   4  106.19    3.14
   3   1  -4  106.60    3.19
   3   1  -4  109.59    3.16
   3   1  -3   42.82    1.47
   3   1  -3   43.80    1.46
  -3  -1   2   20.47    0.79
   3   1  -2   19.68    0.79
  -3  -1   1   69.15    2.10
   3   1  -1   69.46    2.12
  -3  -1   0   70.18    2.12
   3   1   0   68.58    2.12
  -3  -1  -1    2.23    0.32
  -3  -1  -1    1.43    0.31
   3   1   1    1.72    0.31
  -3  -1  -2   61.02    1.88
  -3  -1  -2   58.68    1.97
   3   1   2   62.32    1.90
  -3  -1  -3    1.20    0.21
  -3  -1  -3    1.63    0.35
  -3  -1  -3    1.10    0.27
   3   1   3    0.95    0.22
  -3  -1  -4  138.62    4.26
  -3  -1  -4  143.22    4.29
  -3  -1  -4  144.69    4.36
  -3  -1  -4  148.41    4.26
  -3  -1  -4  140.69    4.21
  -3  -1  -4  146.58    4.35
   3   1   4  143.14    4.33
  -3  -1  -5    4.83    0.52
  -3  -1  -5    5.89    0.56
  -3  -1  -5    5.31    0.57
  -3  -1  -5    5.42    0.51
  -3  -1  -5    6.03    0.48
  -3  -1  -5    5.48    0.49
  -3  -1  -5    5.34    0.55
  -3  -1  -5    5.00    0.47
   3   1   5    5.83    0.56
  -3  -1  -6    8.15    0.64
  -3  -1  -6    7.72    0.71
  -3  -1  -6    8.31    0.68
  -3  -1  -6    8.65    0.74
  -3  -1  -6    8.39    0.61
  -3  -1  -6    8.64    0.61
  -3  -1  -6    7.36    0.62
  -3  -1  -6    8.00    0.69
  -3  -1  -6    8.46    0.62
   3   1   6    8.20    0.64
  -3  -1  -7    9.70    0.82
  -3  -1  -7    9.93    0.69
  -3  -1  -7    8.98    0.70
  -3  -1  -7   10.57    0.84
  -3  -1  -7   10.27    0.77
  -3  -1  -7   10.89    0.78
  -3  -1  -8  239.15    7.08
  -3  -1  -8  235.32    7.00
  -3  -1  -8  230.35    6.90
  -3  -1  -8  243.56    7.06
  -3  -1  -8  236.55    7.01
  -3  -1  -8  234.76    7.01
  -3  -1  -8  239.85    6.98
  -3  -1  -9   28.14    1.33
  -3  -1  -9   31.27    1.29
  -3  -1  -9   28.92    1.27
  -3  -1  -9   27.86    1.30
  -3  -1 -10    6.17    0.51
  -3  -1 -10    6.47    0.55
  -3  -1 -10    6.21    0.56
  -3  -1 -10    6.63    0.59
  -3  -1 -10    6.34    0.56
  -3  -1 -10    5.68    0.47
  -3  -1 -10    6.24    0.53
  -3  -1 -11   15.23    0.70
  -3  -1 -11   14.04    0.66
  -3  -1 -11   15.15    0.72
  -3  -1 -11   15.59    0.71
  -3  -1 -11   14.83    0.67
  -3  -1 -11   14.45    0.66
  -3  -1 -12    5.63    0.29
   3   2 -15   13.50    0.66
   3   2 -15   14.48    0.66
   3   2 -14    3.18    0.36
   3   2 -14    3.36    0.45
   3   2 -14    3.18    0.48
   3   2 -14    3.93    0.48
   3   2 -14    2.96    0.36
   3   2 -14    3.92    0.42
   3   2 -13   14.76    0.83
   3   2 -13   16.87    0.91
   3   2 -13   17.59    0.94
   3   2 -13   14.09    0.81
   3   2 -13   14.26    0.81
   3   2 -13   17.36    0.88
   3   2 -12   37.54    1.46
   3   2 -12   36.82    1.47
   3   2 -12   37.89    1.61
   3   2 -12   38.95    1.50
   3   2 -12   38.58    1.58
   3   2 -12   37.98    1.56
   3   2 -12   41.20    1.63
   3   2 -12   38.23    1.49
   3   2 -12   39.61    1.57
   3   2 -12   34.68    1.50
   3   2 -11  350.33   10.37
   3   2 -11  367.73   10.51
   3   2 -11  362.50   10.37
   3   2 -11  363.60   10.46
   3   2 -11  358.71   10.43
   3   2 -11  371.11   10.49
   3   2 -11  368.48   10.35
   3   2 -11  378.11   10.51
   3   2 -11  374.75   10.47
   3   2 -11  360.43   10.39
   3   2 -10   29.00    1.28
   3   2 -10   30.42    1.36
   3   2 -10   31.02    1.25
   3   2 -10   29.13    1.37
   3   2 -10   31.37    1.34
   3   2 -10   28.79    1.26
   3   2 -10   27.85    1.32
   3   2 -10   32.20    1.28
   3   2 -10   28.83    1.30
   3   2 -10   28.98    1.35
   3   2  -9   14.63    0.80
   3   2  -9   14.33    0.74
   3   2  -9   13.76    0.83
   3   2  -9   13.39    0.85
   3   2  -9   14.40    0.75
   3   2  -9   12.03    0.85
   3   2  -9   13.51    0.81
   3   2  -9   13.98    0.76
   3   2  -9   13.95    0.75
   3   2  -9   15.19    0.86
   3   2  -9   14.57    0.78
   3   2  -9   13.52    0.84
   3   2  -9   14.47    0.82
   3   2  -8    0.80    0.33
   3   2  -8    1.09    0.44
   3   2  -8    0.91    0.27
   3   2  -8    1.32    0.32
   3   2  -8    1.42    0.45
   3   2  -8    1.21    0.37
   3   2  -8    0.83    0.35
  -3  -2   8    1.24    0.30
   3   2  -8    0.71    0.35
   3   2  -8    0.99    0.39
   3   2  -8    1.01    0.43
   3   2  -8    1.43    0.29
  -3  -2   7   81.56    2.49
  -3  -2   7   79.81    2.45
   3   2  -7   77.86    2.61
   3   2  -7   81.78    2.56
   3   2  -7   80.53    2.57
   3   2  -7   83.05    2.56
   3   2  -7   79.44    2.55
   3   2  -7   76.95    2.43
   3   2  -7   76.68    2.54
   3   2  -7   76.99    2.53
   3   2  -6   19.51    0.93
  -3  -2   6   19.10    0.82
   3   2  -6   21.36    0.93
   3   2  -6   20.32    0.84
   3   2  -6   21.01    0.90
   3   2  -5   64.38    2.05
   3   2  -5   64.91    2.11
  -3  -2   5   65.29    2.05
   3   2  -4   26.39    0.92
   3   2  -4   24.41    1.01
  -3  -2   4   27.59    1.00
   3   2  -4   26.01    1.05
   3   2  -3  236.78    6.42
   3   2  -3  228.69    6.56
   3   2  -3  224.93    6.56
  -3  -2   3  231.69    6.54
   3   2  -2  435.88   12.04
   3   2  -2  449.92   12.24
  -3  -2   2  447.48   12.22
   3   2  -2  446.02   12.25
   3   2  -1  114.62    3.08
  -3  -2   1  113.11    3.05
   3   2   0   26.07    0.98
  -3  -2   0   24.55    0.93
  -3  -2   0   24.51    0.96
   3   2   1   10.37    0.56
  -3  -2  -1    9.12    0.56
  -3  -2  -1    9.50    0.53
   3   2   2   17.02    0.74
  -3  -2  -2   17.35    0.81
  -3  -2  -2   17.93    0.83
  -3  -2  -2   15.42    0.72
  -3  -2  -3   -0.02    0.27
  -3  -2  -3    0.10    0.31
  -3  -2  -3    0.03    0.32
   3   2   3    0.06    0.35
  -3  -2  -3    0.20    0.31
  -3  -2  -4   62.13    2.12
  -3  -2  -4   60.29    2.12
  -3  -2  -4   64.66    2.22
  -3  -2  -4   58.98    2.08
  -3  -2  -4   62.37    2.20
   3   2   4   62.70    2.18
  -3  -2  -4   60.10    2.16
  -3  -2  -5    2.52    0.49
  -3  -2  -5    2.39    0.44
  -3  -2  -5    3.40    0.54
  -3  -2  -5    2.78    0.44
  -3  -2  -5    3.14    0.52
  -3  -2  -5    3.28    0.46
   3   2   5    3.12    0.49
  -3  -2  -6   90.03    2.99
  -3  -2  -6   89.93    3.00
  -3  -2  -6   95.18    3.04
  -3  -2  -6   93.29    3.08
  -3  -2  -6   88.18    2.91
  -3  -2  -6   84.14    2.92
  -3  -2  -6   94.09    3.07
   3   2   6   84.65    2.95
  -3  -2  -7    3.90    0.59
  -3  -2  -7    5.46    0.56
  -3  -2  -7    5.54    0.62
  -3  -2  -7    5.50    0.56
  -3  -2  -7    4.94    0.58
  -3  -2  -7    5.08    0.56
  -3  -2  -8    5.18    0.60
  -3  -2  -8    5.45    0.62
  -3  -2  -8    5.14    0.57
  -3  -2  -9   22.95    1.05
  -3  -2  -9   24.09    1.08
  -3  -2  -9   25.01    1.07
  -3  -2  -9   22.69    1.11
  -3  -2  -9   22.82    1.00
  -3  -2  -9   25.88    1.14
  -3  -2  -9   24.05    1.07
  -3  -2  -9   24.97    1.10
  -3  -2 -10    0.41    0.29
  -3  -2 -10    0.48    0.26
  -3  -2 -10    0.34    0.27
  -3  -2 -10    0.49    0.29
  -3  -2 -11    0.46    0.15
  -3  -2 -11    0.32    0.19
  -3  -2 -11    0.37    0.17
   3   3 -16    4.86    0.27
   3   3 -15   40.73    1.33
   3   3 -15   41.23    1.37
   3   3 -15   39.21    1.38
   3   3 -14   21.24    0.93
   3   3 -14   21.17    0.96
   3   3 -14   20.81    0.91
   3   3 -13    0.27    0.28
   3   3 -13    0.59    0.33
   3   3 -13    0.41    0.39
   3   3 -13    0.51    0.41
   3   3 -13    0.64    0.35
   3   3 -13    0.25    0.36
   3   3 -12  136.88    4.43
   3   3 -12  153.65    4.52
   3   3 -12  140.62    4.44
   3   3 -12  145.54    4.49
   3   3 -12  150.15    4.53
   3   3 -12  145.50    4.49
   3   3 -12  146.41    4.45
   3   3 -11  146.41    4.53
   3   3 -11  144.26    4.57
   3   3 -11  150.00    4.57
   3   3 -11  149.46    4.51
   3   3 -11  145.62    4.57
   3   3 -11  149.36    4.53
   3   3 -11  142.26    4.55
   3   3 -10    0.92    0.43
   3   3 -10    1.31    0.35
   3   3 -10    1.52    0.46
   3   3 -10    1.39    0.45
   3   3 -10    2.25    0.45
   3   3 -10    1.96    0.50
   3   3 -10    1.43    0.47
   3   3 -10    0.44    0.50
   3   3  -9   72.85    2.41
   3   3  -9   67.28    2.33
   3   3  -9   70.91    2.48
   3   3  -9   69.68    2.43
   3   3  -9   69.48    2.42
   3   3  -9   69.74    2.32
   3   3  -9   70.68    2.37
   3   3  -9   69.30    2.40
   3   3  -9   68.75    2.38
   3   3  -8    6.76    0.59
   3   3  -8    6.28    0.45
   3   3  -8    6.16    0.59
   3   3  -8    6.70    0.55
   3   3  -8    7.59    0.67
   3   3  -8    6.45    0.53
   3   3  -8    5.96    0.56
   3   3  -8    5.59    0.55
   3   3  -7  124.53    3.71
   3   3  -7  119.00    3.62
  -3  -3   7  120.61    3.67
   3   3  -7  125.86    3.74
   3   3  -7  119.90    3.67
   3   3  -7  116.67    3.61
   3   3  -6   10.25    0.65
  -3  -3   6   11.67    0.66
   3   3  -6   10.63    0.67
   3   3  -6    9.45    0.59
   3   3  -6    9.35    0.60
   3   3  -6   10.55    0.60
   3   3  -5    7.86    0.57
   3   3  -5    7.18    0.53
  -3  -3   5    8.19    0.56
   3   3  -5    9.10    0.61
   3   3  -4  172.75    4.95
   3   3  -4  171.74    5.05
   3   3  -4  178.09    5.11
   3   3  -3    1.85    0.23
   3   3  -3    2.06    0.37
   3   3  -3    1.86    0.44
   3   3  -2  572.15   15.73
   3   3  -2  565.24   15.76
   3   3  -1   86.29    2.70
  -3  -3   0   16.49    0.81
   3   3   0   15.97    0.78
  -3  -3   0   16.11    0.80
  -3  -3   0   14.87    0.71
  -3  -3  -1    0.03    0.37
  -3  -3  -1    0.21    0.32
   3   3   1   -0.05    0.28
  -3  -3  -1    0.45    0.30
  -3  -3  -1    0.61    0.28
   3   3   2   84.93    2.60
  -3  -3  -2   80.61    2.61
  -3  -3  -2   89.37    2.71
  -3  -3  -2   85.10    2.72
  -3  -3  -2   77.33    2.59
  -3  -3  -2   84.04    2.68
  -3  -3  -2   77.96    2.57
  -3  -3  -3   75.18    2.49
  -3  -3  -3   74.77    2.52
  -3  -3  -3   72.71    2.53
  -3  -3  -3   77.52    2.57
  -3  -3  -4   -0.06    0.34
  -3  -3  -4   -0.16    0.35
  -3  -3  -4   -0.11    0.41
  -3  -3  -4   -0.04    0.42
  -3  -3  -4    0.06    0.38
  -3  -3  -4    0.32    0.44
   3   3   4    0.25    0.42
  -3  -3  -5    0.89    0.42
  -3  -3  -5    0.37    0.37
  -3  -3  -5    0.66    0.43
  -3  -3  -5    0.54    0.41
  -3  -3  -5    0.58    0.45
  -3  -3  -5    0.47    0.41
   3   3   5    1.12    0.44
  -3  -3  -6   23.87    1.22
  -3  -3  -6   23.85    1.15
  -3  -3  -6   23.51    1.22
  -3  -3  -6   25.15    1.20
  -3  -3  -6   24.86    1.17
  -3  -3  -6   23.35    1.17
  -3  -3  -6   25.38    1.15
  -3  -3  -7    0.33    0.38
  -3  -3  -7    0.31    0.35
  -3  -3  -8   -0.11    0.32
  -3  -3  -8    0.11    0.33
  -3  -3  -8    0.15    0.36
  -3  -3  -8   -0.05    0.32
  -3  -3  -8   -0.32    0.33
  -3  -3  -8    0.18    0.38
  -3  -3  -8   -0.04    0.28
  -3  -3  -9    0.44    0.26
  -3  -3  -9    0.22    0.28
  -3  -3  -9    0.17    0.29
  -3  -3  -9    0.51    0.26
  -3  -3  -9    0.27    0.30
  -3  -3 -10    0.29    0.18
  -3  -3 -10    0.30    0.19
  -3  -3 -10    0.09    0.15
  -3  -3 -10   -0.15    0.18
   3   4 -15    3.38    0.33
   3   4 -15    3.64    0.32
   3   4 -14    1.75    0.33
   3   4 -14    1.65    0.34
   3   4 -14    1.77    0.37
   3   4 -14    2.35    0.37
   3   4 -13   66.11    2.15
   3   4 -13   63.74    2.14
   3   4 -13   63.47    2.09
   3   4 -12   18.83    0.98
   3   4 -11  165.50    5.06
   3   4 -11  162.09    5.01
   3   4 -11  167.24    5.07
   3   4 -11  164.48    4.98
   3   4 -11  169.65    5.03
   3   4 -10    4.29    0.50
   3   4 -10    5.42    0.60
   3   4 -10    5.91    0.62
   3   4 -10    4.78    0.57
   3   4  -9   20.23    1.08
   3   4  -9   19.11    0.99
   3   4  -9   21.43    1.08
   3   4  -8   -0.08    0.28
   3   4  -8    0.13    0.39
   3   4  -8   -0.27    0.42
  -3  -4   8    0.08    0.29
  -3  -4   8   -0.23    0.32
   3   4  -8   -0.12    0.38
   3   4  -8   -0.05    0.40
   3   4  -8    0.10    0.28
   3   4  -7   36.22    1.47
   3   4  -7   38.35    1.43
  -3  -4   7   38.71    1.48
  -3  -4   7   38.65    1.45
   3   4  -7   37.23    1.50
   3   4  -7   37.17    1.42
   3   4  -7   34.57    1.43
  -3  -4   7   36.92    1.46
   3   4  -7   38.42    1.44
  -3  -4   6   26.60    1.17
   3   4  -6   26.66    1.19
  -3  -4   6   27.13    1.15
   3   4  -6   28.72    1.11
   3   4  -6   26.91    1.13
  -3  -4   6   26.36    1.17
  -3  -4   6   25.46    1.16
   3   4  -6   25.32    1.12
  -3  -4   5   85.82    2.77
  -3  -4   5   83.60    2.72
   3   4  -5   83.40    2.75
   3   4  -5   82.61    2.64
   3   4  -5   85.76    2.73
  -3  -4   5   83.98    2.76
  -3  -4   5   84.55    2.76
   3   4  -5   84.68    2.71
   3   4  -4   24.66    1.09
   3   4  -4   24.97    1.09
  -3  -4   4   24.49    1.10
  -3  -4   4   27.89    1.15
   3   4  -4   24.79    1.12
  -3  -4   4   24.46    1.08
   3   4  -3    5.37    0.49
   3   4  -3    4.52    0.47
  -3  -4   3    4.27    0.50
  -3  -4   3    4.25    0.49
  -3  -4   3    4.88    0.50
   3   4  -3    3.92    0.53
   3   4  -2  133.90    4.09
  -3  -4   2  135.30    4.13
   3   4  -2  134.86    4.09
  -3  -4   2  136.01    4.10
  -3  -4   2  135.91    4.14
   3   4  -2  133.58    4.13
   3   4  -1   22.43    1.01
   3   4  -1   22.77    1.03
  -3  -4   1   22.56    1.05
  -3  -4   1   21.41    1.00
   3   4   0   54.28    1.88
  -3  -4   0   53.14    1.95
  -3  -4   0   53.25    1.92
   3   4   0   51.05    1.86
  -3  -4   0   54.17    1.92
  -3  -4   0   52.09    1.87
   3   4   1    0.11    0.29
  -3  -4  -1    0.07    0.41
   3   4   1    0.47    0.33
  -3  -4  -1    0.20    0.39
  -3  -4  -1   -0.14    0.32
  -3  -4  -1    0.20    0.31
  -3  -4  -2   47.59    1.74
  -3  -4  -2   48.00    1.83
  -3  -4  -2   46.03    1.80
  -3  -4  -3  146.98    4.50
  -3  -4  -3  148.86    4.60
  -3  -4  -3  143.37    4.56
  -3  -4  -3  150.47    4.61
  -3  -4  -4   11.32    0.75
  -3  -4  -4   11.00    0.80
   3   4   4   10.41    0.79
  -3  -4  -4   10.94    0.80
  -3  -4  -4   10.45    0.80
  -3  -4  -5    3.18    0.48
  -3  -4  -5    4.55    0.56
  -3  -4  -5    3.57    0.54
   3   4   5    3.84    0.51
  -3  -4  -6    4.39    0.51
  -3  -4  -6    3.85    0.49
  -3  -4  -7   14.71    0.76
  -3  -4  -7   14.27    0.78
  -3  -4  -7   14.30    0.77
  -3  -4  -7   13.80    0.74
  -3  -4  -7   12.81    0.80
  -3  -4  -7   13.32    0.71
  -3  -4  -8    1.97    0.32
  -3  -4  -8    1.35    0.28
  -3  -4  -8    1.71    0.28
  -3  -4  -8    2.31    0.32
  -3  -4  -8    2.01    0.32
  -3  -4  -8    2.08    0.27
  -3  -4  -8    2.08    0.36
  -3  -4  -9    2.89    0.24
  -3  -4  -9    2.81    0.26
   3   5 -15    0.16    0.20
   3   5 -15   -0.07    0.16
   3   5 -15    0.17    0.18
   3   5 -14    1.39    0.33
   3   5 -14    1.00    0.25
   3   5 -14    1.28    0.30
   3   5 -14    1.24    0.30
   3   5 -13    1.54    0.38
   3   5 -13    1.94    0.36
   3   5 -12    5.29    0.56
   3   5 -11   29.09    1.29
   3   5 -11   28.32    1.20
   3   5 -10    6.91    0.62
   3   5 -10    7.86    0.69
  -3  -5  10    6.88    0.63
   3   5  -9   11.88    0.86
   3   5  -9   11.06    0.76
   3   5  -9   13.47    0.74
  -3  -5   9   12.77    0.85
  -3  -5   8   96.78    3.09
  -3  -5   8   91.11    3.05
   3   5  -8   92.78    3.10
   3   5  -8   92.29    2.99
   3   5  -8   97.97    3.04
  -3  -5   8   92.69    3.11
  -3  -5   8   91.95    3.08
   3   5  -8   91.34    3.00
  -3  -5   7   24.38    1.18
   3   5  -7   23.70    1.16
  -3  -5   7   23.90    1.14
   3   5  -7   22.69    1.06
   3   5  -7   26.07    1.15
  -3  -5   7   24.39    1.20
  -3  -5   7   24.89    1.17
   3   5  -7   24.21    1.13
   3   5  -6   20.01    0.98
  -3  -5   6   18.44    0.99
   3   5  -6   17.77    0.94
  -3  -5   6   17.74    0.98
   3   5  -6   17.78    0.98
  -3  -5   6   15.57    0.91
   3   5  -5    5.00    0.54
   3   5  -5    4.06    0.50
  -3  -5   5    4.85    0.58
  -3  -5   5    4.09    0.53
  -3  -5   5    5.23    0.58
   3   5  -5    3.85    0.54
   3   5  -4    7.65    0.64
  -3  -5   4    6.84    0.65
   3   5  -4    6.63    0.63
  -3  -5   4    7.51    0.67
   3   5  -4    7.55    0.67
  -3  -5   4    7.42    0.64
   3   5  -3   44.21    1.66
  -3  -5   3   43.14    1.73
   3   5  -3   42.13    1.64
  -3  -5   3   39.81    1.65
   3   5  -3   42.99    1.67
  -3  -5   3   40.74    1.65
   3   5  -2    4.81    0.54
   3   5  -2    5.78    0.60
  -3  -5   2    6.25    0.60
  -3  -5   2    5.07    0.56
   3   5  -2    6.34    0.64
   3   5  -1    4.00    0.49
  -3  -5   1    3.63    0.63
   3   5  -1    3.52    0.51
  -3  -5   1    3.31    0.55
  -3  -5   1    4.02    0.53
  -3  -5   1    3.92    0.55
   3   5  -1    4.86    0.66
   3   5   0    0.10    0.33
  -3  -5   0    0.15    0.47
   3   5   0    0.25    0.37
  -3  -5   0    0.26    0.42
  -3  -5   0    0.41    0.38
  -3  -5   0    0.04    0.38
   3   5   1    5.39    0.52
  -3  -5  -1    5.81    0.67
  -3  -5  -1    5.71    0.62
   3   5   1    4.37    0.51
  -3  -5  -1    4.86    0.52
  -3  -5  -1    3.91    0.49
  -3  -5  -2   20.43    1.03
  -3  -5  -2   21.89    1.16
  -3  -5  -2   22.51    1.16
  -3  -5  -2   22.72    1.13
  -3  -5  -3   28.19    1.26
  -3  -5  -3   33.06    1.41
   3   5   3   29.55    1.36
  -3  -5  -3   28.73    1.35
  -3  -5  -3   27.80    1.30
  -3  -5  -4   10.46    0.76
  -3  -5  -4    9.52    0.73
  -3  -5  -5   30.96    1.28
  -3  -5  -5   29.15    1.24
  -3  -5  -5   33.79    1.33
  -3  -5  -5   35.05    1.34
  -3  -5  -5   29.81    1.28
   3   5   5   29.29    1.23
  -3  -5  -6    0.06    0.28
  -3  -5  -6    0.38    0.27
  -3  -5  -6    0.46    0.29
  -3  -5  -6    0.20    0.27
  -3  -5  -6    0.34    0.32
  -3  -5  -6    0.92    0.35
  -3  -5  -7    7.49    0.48
  -3  -5  -7    6.40    0.38
  -3  -5  -7    6.72    0.38
  -3  -5  -7    8.10    0.47
  -3  -5  -7    6.75    0.42
  -3  -5  -7    8.49    0.46
   3   6 -15   14.72    0.55
   3   6 -14    7.11    0.42
   3   6 -14    8.09    0.46
   3   6 -14    6.89    0.43
   3   6 -13    7.16    0.51
   3   6 -13    6.48    0.49
   3   6 -13    5.88    0.41
   3   6 -12    5.61    0.52
   3   6 -12    4.62    0.42
   3   6 -11    4.03    0.47
   3   6 -11    5.46    0.54
  -3  -6  11    4.54    0.50
  -3  -6  10   -0.35    0.38
   3   6  -9   19.13    0.94
  -3  -6   9   19.60    1.06
   3   6  -9   19.15    0.94
  -3  -6   9   17.21    0.96
  -3  -6   9   17.34    0.96
   3   6  -9   19.28    1.03
   3   6  -8   28.14    1.25
  -3  -6   8   26.64    1.31
   3   6  -8   29.52    1.26
  -3  -6   8   26.02    1.26
   3   6  -7    6.50    0.60
  -3  -6   7    6.96    0.72
   3   6  -7    6.29    0.63
  -3  -6   7    7.22    0.66
   3   6  -6   10.78    0.76
  -3  -6   6   10.97    0.83
   3   6  -6    9.54    0.75
  -3  -6   6    9.68    0.79
   3   6  -6    8.77    0.71
  -3  -6   6    9.78    0.78
   3   6  -5    6.36    0.64
  -3  -6   5    6.95    0.75
   3   6  -5    8.37    0.70
  -3  -6   5    6.65    0.69
   3   6  -5    7.32    0.66
  -3  -6   5    7.37    0.67
   3   6  -4    0.11    0.40
   3   6  -4    0.04    0.46
  -3  -6   4    0.12    0.45
   3   6  -4    0.57    0.45
  -3  -6   4   -0.28    0.46
  -3  -6   4    0.28    0.42
   3   6  -3   54.84    2.05
   3   6  -3   53.65    2.04
  -3  -6   3   56.03    2.11
  -3  -6   3   55.41    2.09
   3   6  -3   51.86    2.04
   3   6  -2    0.15    0.38
  -3  -6   2    0.41    0.56
   3   6  -2    0.21    0.40
  -3  -6   2    0.04    0.48
  -3  -6   2    0.32    0.41
  -3  -6   2    0.36    0.44
   3   6  -2    0.48    0.48
   3   6  -1    0.11    0.35
  -3  -6   1    0.45    0.54
   3   6  -1   -0.03    0.39
  -3  -6   1    0.28    0.48
  -3  -6   1    0.38    0.40
   3   6   0    1.33    0.37
  -3  -6   0    1.23    0.54
  -3  -6   0    1.48    0.49
   3   6   0    1.20    0.42
  -3  -6   0    0.51    0.38
  -3  -6   0    0.73    0.40
   3   6   0    0.47    0.50
  -3  -6  -1    1.04    0.38
  -3  -6  -1    1.68    0.53
  -3  -6  -1    1.03    0.48
   3   6   1    1.22    0.54
  -3  -6  -2    9.98    0.76
   3   6   2    8.80    0.76
  -3  -6  -3   21.37    0.97
   3   6   3   22.38    1.12
  -3  -6  -3   23.01    1.10
  -3  -6  -3   20.55    0.99
  -3  -6  -3   22.34    1.07
   3   6   3   22.51    1.06
  -3  -6  -4   -0.16    0.27
   3   6   4    0.19    0.37
  -3  -6  -4    0.51    0.33
  -3  -6  -4    0.35    0.35
   3   6   4   -0.31    0.29
  -3  -6  -5    2.68    0.28
  -3  -6  -5    2.83    0.34
   3   6   5    2.52    0.38
  -3  -6  -5    3.37    0.35
  -3  -6  -5    3.79    0.39
  -3  -6  -5    2.44    0.35
  -3  -6  -6    0.87    0.23
  -3  -6  -6    0.58    0.20
   3   7 -14    4.26    0.28
   3   7 -14    4.67    0.26
   3   7 -14    3.71    0.25
   3   7 -13    1.58    0.29
   3   7 -13    1.98    0.27
   3   7 -12   30.21    1.12
   3   7 -12   28.82    1.04
   3   7 -11   12.73    0.72
   3   7 -11   14.92    0.79
   3   7 -11   15.49    0.71
  -3  -7  11   13.13    0.73
   3   7 -10   15.02    0.73
  -3  -7  10   13.41    0.82
   3   7  -9    0.77    0.34
   3   7  -9    0.34    0.34
  -3  -7   9    0.39    0.35
   3   7  -8    0.17    0.35
  -3  -7   8    0.04    0.43
   3   7  -8    0.54    0.37
  -3  -7   8    0.44    0.36
  -3  -7   8    0.22    0.35
   3   7  -7    4.72    0.53
  -3  -7   7    4.73    0.65
   3   7  -7    4.67    0.55
  -3  -7   7    4.07    0.57
  -3  -7   7    4.73    0.59
   3   7  -6    1.15    0.39
   3   7  -6    0.92    0.42
  -3  -7   6    0.49    0.48
   3   7  -6    0.61    0.41
  -3  -7   6    0.89    0.44
  -3  -7   6    0.89    0.46
   3   7  -5   15.47    0.92
   3   7  -5   14.32    0.90
  -3  -7   5   12.41    0.94
  -3  -7   5   14.08    0.92
  -3  -7   5   14.68    0.95
   3   7  -5   17.13    0.91
   3   7  -4    0.08    0.37
  -3  -7   4    0.49    0.52
   3   7  -4    0.07    0.42
   3   7  -4   -0.20    0.44
  -3  -7   4    0.66    0.44
  -3  -7   4   -0.33    0.44
   3   7  -3   94.69    3.03
  -3  -7   3   87.46    3.07
  -3  -7   3   83.80    3.01
  -3  -7   3   87.38    3.04
  -3  -7   3   87.38    3.04
   3   7  -3   92.17    2.97
   3   7  -2   60.41    2.20
  -3  -7   2   59.77    2.26
  -3  -7   2   59.13    2.24
   3   7  -2   64.12    2.22
  -3  -7   2   61.90    2.26
  -3  -7   2   64.22    2.31
   3   7  -1    1.43    0.38
  -3  -7   1    1.95    0.44
   3   7  -1    1.59    0.45
   3   7   0   13.11    0.74
   3   7   0   15.40    0.85
   3   7   1   13.17    0.77
  -3  -7  -1   12.29    0.77
  -3  -7  -1   12.72    0.79
   3   7   2   20.62    0.94
  -3  -7  -2   22.18    1.00
  -3  -7  -2   21.44    0.98
   3   7   2   20.22    0.95
  -3  -7  -3    0.89    0.27
   3   7   3    2.95    0.35
  -3  -7  -3    3.12    0.40
   3   7   3    2.20    0.31
  -3  -7  -3    1.78    0.33
  -3  -7  -4   11.28    0.54
  -3  -7  -4   10.56    0.47
   3   8 -13   39.90    1.22
   3   8 -12    1.56    0.24
   3   8 -11    0.02    0.24
  -3  -8  11    0.13    0.23
   3   8 -10    3.28    0.37
   3   8 -10    3.08    0.37
  -3  -8  10    3.45    0.39
  -3  -8   9   23.22    1.02
   3   8  -9   22.38    0.99
   3   8  -9   25.58    1.00
  -3  -8   9   24.67    1.07
  -3  -8   8  107.66    3.42
   3   8  -8  110.14    3.37
  -3  -8   8  107.09    3.41
  -3  -8   7    0.65    0.44
   3   8  -7    1.04    0.38
  -3  -8   7    1.00    0.38
  -3  -8   6    0.06    0.42
   3   8  -6   -0.03    0.35
  -3  -8   6    0.78    0.40
  -3  -8   5    5.87    0.65
  -3  -8   5    4.94    0.55
   3   8  -5    5.70    0.57
  -3  -8   5    6.07    0.59
  -3  -8   4    1.65    0.47
   3   8  -4    1.92    0.42
  -3  -8   4    1.60    0.44
  -3  -8   4    0.74    0.36
  -3  -8   3    0.37    0.40
   3   8  -3    0.11    0.30
  -3  -8   3   -0.03    0.37
  -3  -8   3   -0.13    0.32
  -3  -8   2    0.10    0.27
  -3  -8   2    0.14    0.29
  -3  -8   2   -0.23    0.36
  -3  -8   2   -0.06    0.34
   3   8  -2   -0.02    0.30
  -3  -8   1    0.67    0.36
   3   8  -1    0.19    0.28
  -3  -8   1    0.52    0.35
  -3  -8   0    1.30    0.38
  -3  -8   0    1.47    0.34
   3   8   0    1.90    0.36
  -3  -8  -1    1.03    0.31
   3   8   1    0.78    0.26
  -3  -8  -1    0.29    0.26
  -3  -8  -2   85.06    2.71
  -3  -8  -2  105.95    2.77
  -3  -9  10    5.14    0.29
  -3  -9   9   19.36    0.71
   3   9  -9   19.34    0.68
  -3  -9   8    3.90    0.37
  -3  -9   8    4.45    0.38
   3   9  -8    4.63    0.37
  -3  -9   8    3.90    0.36
  -3  -9   7    0.35    0.28
   3   9  -7    0.34    0.26
  -3  -9   7    0.43    0.28
  -3  -9   7    0.23    0.24
  -3  -9   6    0.91    0.32
   3   9  -6    0.75    0.29
  -3  -9   6    1.10    0.31
  -3  -9   6    0.78    0.28
  -3  -9   5   21.93    0.80
  -3  -9   5   19.98    0.79
   3   9  -5   20.73    0.80
  -3  -9   5   21.04    0.82
  -3  -9   4    0.01    0.19
  -3  -9   4    0.47    0.26
   3   9  -4    0.34    0.25
  -3  -9   4    0.58    0.29
  -3  -9   4    0.21    0.28
  -3  -9   3    3.95    0.36
   3   9  -3    3.59    0.32
  -3  -9   3    3.23    0.35
  -3  -9   2    2.13    0.28
   3   9  -2    2.17    0.28
  -3  -9   2    2.24    0.28
   3   9  -1    5.47    0.33
  -3  -9   1    5.79    0.33
   4 -10  -1   14.26    0.60
   4 -10  -1   19.09    0.66
  -4  10   0   25.15    0.85
   4 -10   0   23.86    0.91
   4 -10   1    0.28    0.25
  -4  10  -1    0.18    0.22
   4 -10   1    0.45    0.24
   4 -10   2    8.55    0.53
  -4  10  -2    9.63    0.52
   4 -10   2    9.39    0.52
   4 -10   3   12.51    0.62
   4 -10   3   11.87    0.61
  -4  10  -3   13.22    0.62
  -4  10  -4   14.23    0.57
   4 -10   4   15.24    0.68
  -4  10  -4   14.61    0.67
  -4  10  -5   73.40    2.22
   4 -10   5   71.97    2.27
  -4  10  -5   77.44    2.27
  -4  10  -6    7.70    0.41
   4 -10   6    7.94    0.43
  -4  10  -6    7.48    0.39
  -4  10  -7    2.11    0.23
   4 -10   7    2.31    0.22
  -4  10  -8    1.36    0.16
   4  -9  -4    1.43    0.23
   4  -9  -4    1.41    0.23
   4  -9  -3    0.54    0.21
   4  -9  -3    0.49    0.17
   4  -9  -3    0.86    0.26
   4  -9  -3    0.80    0.29
   4  -9  -3    0.67    0.26
   4  -9  -3    0.74    0.23
   4  -9  -2    0.51    0.28
   4  -9  -2    0.09    0.24
   4  -9  -2    0.07    0.26
   4  -9  -2   -0.05    0.23
   4  -9  -2   -0.02    0.27
  -4   9   2    0.13    0.20
   4  -9  -1    2.17    0.36
   4  -9  -1    1.45    0.30
   4  -9  -1    1.57    0.37
   4  -9  -1    1.31    0.29
   4  -9  -1    1.84    0.38
  -4   9   1    2.25    0.33
   4  -9   0   15.80    0.78
   4  -9   0   15.24    0.74
   4  -9   0   14.88    0.87
   4  -9   0   16.00    0.76
   4  -9   0   16.88    0.87
  -4   9   0   16.72    0.81
   4  -9   1   -0.13    0.28
   4  -9   1   -0.14    0.24
   4  -9   1    0.03    0.35
   4  -9   1    0.02    0.27
   4  -9   1    0.12    0.34
  -4   9  -1    0.35    0.36
   4  -9   2   -0.07    0.36
  -4   9  -2   -0.03    0.34
   4  -9   2   -0.22    0.29
   4  -9   2   -0.03    0.35
  -4   9  -2   -0.28    0.36
   4  -9   3    1.04    0.37
  -4   9  -3    0.54    0.39
  -4   9  -3    0.84    0.30
   4  -9   3    0.97    0.37
  -4   9  -3    1.22    0.38
  -4   9  -4   58.76    1.97
   4  -9   4   59.90    2.06
  -4   9  -4   60.23    2.02
   4  -9   4   57.00    1.98
   4  -9   4   55.36    2.01
  -4   9  -4   55.11    2.00
  -4   9  -5    6.78    0.52
   4  -9   5    6.37    0.56
  -4   9  -5    5.80    0.52
   4  -9   5    5.84    0.52
   4  -9   5    6.14    0.49
  -4   9  -5    6.17    0.52
   4  -9   6    0.24    0.33
  -4   9  -6    1.11    0.31
  -4   9  -6    0.57    0.32
   4  -9   6    0.65    0.33
  -4   9  -6    0.93    0.31
   4  -9   7    0.19    0.29
  -4   9  -7    0.07    0.28
   4  -9   7    0.25    0.31
  -4   9  -7   -0.02    0.27
   4  -9   8   -0.06    0.26
  -4   9  -8    0.11    0.25
   4  -9   8   -0.17    0.27
  -4   9  -8    0.04    0.22
   4  -9   9    6.96    0.45
  -4   9  -9    7.00    0.41
   4  -9   9    6.40    0.40
   4  -9  10    4.57    0.29
   4  -8  -7    0.06    0.15
   4  -8  -6   14.44    0.60
   4  -8  -6   13.39    0.61
   4  -8  -5   44.25    1.54
   4  -8  -5   43.03    1.50
   4  -8  -5   41.81    1.47
   4  -8  -5   45.85    1.53
   4  -8  -4    1.89    0.43
   4  -8  -4    1.48    0.35
   4  -8  -4    1.18    0.29
   4  -8  -4    0.93    0.32
   4  -8  -4    1.64    0.35
   4  -8  -4    1.80    0.40
   4  -8  -4    1.59    0.36
   4  -8  -3   22.26    1.10
   4  -8  -3   21.08    0.98
   4  -8  -3   20.56    1.03
   4  -8  -3   20.80    0.99
   4  -8  -3   23.28    1.09
   4  -8  -3   23.25    1.03
  -4   8   3   22.24    0.92
   4  -8  -2   35.19    1.49
   4  -8  -2   33.95    1.42
   4  -8  -2   36.75    1.40
  -4   8   2   35.12    1.37
   4  -8  -2   34.93    1.38
   4  -8  -1   18.69    1.03
   4  -8  -1   17.34    0.91
  -4   8   1   19.00    0.95
   4  -8   0   82.52    2.68
   4  -8   0   83.48    2.87
   4  -8   0   76.96    2.73
   4  -8   0   79.01    2.82
   4  -8   0   83.25    2.83
  -4   8   0   86.38    2.79
   4  -8   1  110.33    3.61
   4  -8   1  113.75    3.72
  -4   8  -1  117.06    3.65
   4  -8   1  108.82    3.69
   4  -8   1  115.24    3.72
   4  -8   2   10.90    0.82
  -4   8  -2   10.83    0.76
  -4   8  -2   11.26    0.70
   4  -8   2    9.20    0.78
   4  -8   2   10.05    0.79
   4  -8   3   47.72    1.90
  -4   8  -3   49.25    1.87
   4  -8   3   47.27    1.85
  -4   8  -3   48.05    1.80
   4  -8   3   46.27    1.92
   4  -8   3   51.07    1.96
  -4   8  -4    1.75    0.49
   4  -8   4    2.70    0.48
  -4   8  -4    2.29    0.47
  -4   8  -4    2.30    0.43
   4  -8   4    1.97    0.48
   4  -8   4    2.53    0.51
   4  -8   4    1.97    0.46
  -4   8  -5   15.39    0.87
   4  -8   5   14.94    0.85
  -4   8  -5   13.88    0.89
  -4   8  -6   21.84    1.00
   4  -8   6   19.63    0.97
  -4   8  -6   23.06    1.09
  -4   8  -7    0.94    0.41
  -4   8  -7    1.23    0.31
  -4   8  -7    1.01    0.37
   4  -8   7    0.91    0.41
  -4   8  -8    1.09    0.36
  -4   8  -8    0.91    0.36
   4  -8   8    0.78    0.38
  -4   8  -9    6.55    0.50
  -4   8  -9    5.60    0.46
   4  -8   9    6.21    0.51
  -4   8 -10    2.71    0.33
   4  -8  10    3.18    0.36
  -4   8 -10    2.90    0.28
   4  -8  11    7.63    0.40
   4  -8  11    8.33    0.42
   4  -7  -8    2.54    0.31
   4  -7  -8    2.04    0.30
   4  -7  -8    1.95    0.25
   4  -7  -8    2.20    0.27
   4  -7  -7   11.59    0.64
   4  -7  -7   12.09    0.69
   4  -7  -7   12.16    0.71
   4  -7  -7   11.20    0.62
   4  -7  -7   11.70    0.63
   4  -7  -6    6.37    0.47
   4  -7  -6    6.55    0.54
   4  -7  -6    7.49    0.63
   4  -7  -6    7.29    0.61
   4  -7  -6    6.84    0.53
   4  -7  -6    8.24    0.58
   4  -7  -5   17.52    0.87
   4  -7  -5   17.07    0.92
   4  -7  -5   17.72    0.95
   4  -7  -5   19.62    0.94
   4  -7  -5   19.66    1.02
   4  -7  -4    3.38    0.47
   4  -7  -4    3.23    0.53
   4  -7  -4    3.51    0.59
   4  -7  -3    0.94    0.49
   4  -7  -3    1.19    0.41
   4  -7  -3    1.25    0.43
   4  -7  -3    1.08    0.42
   4  -7  -3    0.28    0.41
   4  -7  -3    0.99    0.34
   4  -7  -3    1.51    0.44
  -4   7   3    0.58    0.32
   4  -7  -2   10.86    0.82
   4  -7  -2   10.03    0.70
   4  -7  -2    8.45    0.75
   4  -7  -2    8.19    0.69
   4  -7  -2    9.13    0.77
   4  -7  -2    9.06    0.70
  -4   7   2   10.43    0.70
   4  -7  -2    9.58    0.75
   4  -7  -1   13.85    0.94
   4  -7  -1   13.49    0.80
   4  -7  -1   12.83    0.79
  -4   7   1   13.12    0.83
   4  -7  -1   12.16    0.85
   4  -7  -1   12.74    0.91
   4  -7   0   70.39    2.57
   4  -7   0   70.35    2.43
  -4   7   0   73.66    2.53
   4  -7   0   71.00    2.57
   4  -7   0   71.32    2.59
   4  -7   1    9.36    0.67
   4  -7   1    9.16    0.76
  -4   7  -1    9.62    0.76
  -4   7  -1   10.82    0.71
   4  -7   1   10.84    0.82
   4  -7   1   10.25    0.83
   4  -7   2   17.95    1.00
  -4   7  -2   19.74    1.00
   4  -7   2   18.22    1.07
   4  -7   2   17.46    1.04
  -4   7  -2   17.82    1.01
   4  -7   3    6.21    0.70
   4  -7   3    6.32    0.67
  -4   7  -3    6.29    0.62
  -4   7  -3    5.76    0.60
  -4   7  -4  119.96    3.80
   4  -7   4  116.90    3.86
   4  -7   4  116.24    3.87
  -4   7  -4  119.54    3.78
  -4   7  -5   22.74    1.16
   4  -7   5   21.85    1.15
   4  -7   5   22.67    1.23
  -4   7  -5   22.17    1.09
  -4   7  -5   23.80    1.20
  -4   7  -6  198.88    5.79
   4  -7   6  194.13    5.87
   4  -7   6  184.46    5.74
  -4   7  -6  182.02    5.66
  -4   7  -6  201.77    5.83
   4  -7   7    0.52    0.45
  -4   7  -7    0.49    0.43
  -4   7  -7    0.59    0.43
  -4   7  -8    0.55    0.39
  -4   7  -8    0.87    0.34
  -4   7  -9    6.61    0.49
  -4   7  -9    6.09    0.57
  -4   7  -9    8.03    0.50
  -4   7  -9    6.81    0.53
  -4   7  -9    6.35    0.50
   4  -7   9    6.76    0.61
  -4   7 -10    6.64    0.51
  -4   7 -10    6.34    0.42
  -4   7 -10    4.76    0.42
  -4   7 -10    5.60    0.41
   4  -7  10    5.07    0.51
  -4   7 -11    6.89    0.46
  -4   7 -11    6.13    0.35
   4  -7  11    5.87    0.46
  -4   7 -11    6.62    0.37
   4  -7  12    0.05    0.15
   4  -6 -10   11.65    0.50
   4  -6 -10   13.48    0.53
   4  -6 -10   12.35    0.51
   4  -6  -9    9.14    0.51
   4  -6  -9    7.98    0.48
   4  -6  -9    8.94    0.53
   4  -6  -9    8.23    0.52
   4  -6  -9    8.48    0.56
   4  -6  -9    7.89    0.53
   4  -6  -8    0.16    0.31
   4  -6  -8    0.34    0.28
   4  -6  -8    0.34    0.32
   4  -6  -8    0.03    0.33
   4  -6  -8    0.09    0.38
   4  -6  -7   10.76    0.69
   4  -6  -7   11.10    0.73
   4  -6  -7    9.92    0.61
   4  -6  -7   11.57    0.73
   4  -6  -7    9.91    0.75
   4  -6  -7   10.58    0.78
   4  -6  -6    8.97    0.76
   4  -6  -6    8.59    0.67
   4  -6  -6    9.95    0.73
   4  -6  -6    9.35    0.74
   4  -6  -6    9.90    0.80
   4  -6  -5   11.60    0.78
   4  -6  -5   12.89    0.92
   4  -6  -5   12.40    0.81
   4  -6  -5   11.72    0.78
   4  -6  -5   13.43    0.88
   4  -6  -5   13.87    0.93
   4  -6  -5   11.87    0.84
   4  -6  -5   13.26    0.82
   4  -6  -4    3.42    0.56
   4  -6  -4    3.84    0.58
   4  -6  -4    3.54    0.62
   4  -6  -4    3.30    0.52
   4  -6  -4    3.87    0.50
   4  -6  -3    5.25    0.67
   4  -6  -3    5.33    0.56
   4  -6  -3    5.53    0.63
   4  -6  -3    4.54    0.61
   4  -6  -3    4.43    0.61
   4  -6  -3    4.62    0.52
  -4   6   3    5.17    0.53
   4  -6  -2    6.30    0.71
   4  -6  -2    5.23    0.53
   4  -6  -2    6.15    0.60
   4  -6  -2    5.85    0.66
  -4   6   2    6.87    0.61
   4  -6  -2    5.62    0.64
   4  -6  -1    3.73    0.47
   4  -6  -1    3.98    0.55
   4  -6  -1    3.86    0.54
  -4   6   1    3.71    0.52
   4  -6  -1    3.95    0.58
   4  -6   0    3.97    0.46
   4  -6   0    2.91    0.51
   4  -6   0    3.84    0.52
  -4   6   0    3.99    0.46
  -4   6   0    3.36    0.49
   4  -6   0    4.16    0.57
   4  -6   0    4.11    0.55
   4  -6   1    9.37    0.76
  -4   6  -1   11.39    0.72
   4  -6   1   11.48    0.83
  -4   6  -1   10.07    0.75
   4  -6   1    9.96    0.78
   4  -6   1   10.99    0.80
   4  -6   2   16.51    0.99
  -4   6  -2   17.09    0.93
   4  -6   2   15.79    0.96
  -4   6  -2   15.73    0.92
   4  -6   2   16.39    0.97
   4  -6   2   16.43    0.97
   4  -6   3   59.83    2.27
  -4   6  -3   63.75    2.24
   4  -6   3   65.87    2.33
  -4   6  -3   64.40    2.24
   4  -6   3   57.63    2.21
  -4   6  -4  289.27    7.73
   4  -6   4  257.39    7.81
  -4   6  -4  266.25    7.79
   4  -6   4  260.96    7.86
  -4   6  -4  266.65    7.76
   4  -6   4  256.88    7.86
   4  -6   4  255.93    7.74
  -4   6  -4  271.33    7.84
  -4   6  -5  675.80   18.16
   4  -6   5  627.81   18.21
  -4   6  -5  653.25   18.24
   4  -6   5  656.15   18.36
  -4   6  -5  632.41   18.14
   4  -6   5  668.92   18.33
  -4   6  -5  654.87   18.25
   4  -6   6    1.05    0.57
  -4   6  -6    1.66    0.44
   4  -6   6    1.25    0.39
  -4   6  -6    2.20    0.48
  -4   6  -6    0.99    0.34
   4  -6   6    0.91    0.50
  -4   6  -7   39.80    1.59
  -4   6  -7   38.19    1.57
   4  -6   7   37.32    1.71
   4  -6   7   37.87    1.64
  -4   6  -7   38.17    1.65
  -4   6  -7   38.73    1.54
   4  -6   8   14.09    0.94
  -4   6  -8   14.08    0.84
  -4   6  -8   13.73    0.83
   4  -6   8   13.50    0.86
  -4   6  -8   13.95    0.81
  -4   6  -8   13.38    0.88
  -4   6  -9   16.29    0.83
  -4   6  -9   16.37    0.88
   4  -6   9   13.87    0.84
  -4   6  -9   16.98    0.94
  -4   6  -9   16.43    0.85
  -4   6 -10    8.30    0.63
  -4   6 -10    9.22    0.53
  -4   6 -10    9.19    0.62
   4  -6  10    7.86    0.70
  -4   6 -11    0.44    0.26
  -4   6 -11    0.39    0.30
   4  -6  11    0.30    0.35
  -4   6 -11    0.43    0.28
  -4   6 -11    0.48    0.28
   4  -6  12    1.17    0.26
  -4   6 -12    1.33    0.23
  -4   6 -12    1.47    0.23
   4  -5 -11   15.14    0.66
   4  -5 -11   15.80    0.62
   4  -5 -11   14.44    0.65
   4  -5 -10    1.69    0.31
   4  -5 -10    2.22    0.36
   4  -5 -10    1.79    0.31
   4  -5 -10    1.66    0.32
   4  -5 -10    1.69    0.36
   4  -5 -10    1.79    0.37
   4  -5  -9    8.98    0.64
   4  -5  -9    8.69    0.61
   4  -5  -9    8.97    0.68
   4  -5  -9    8.63    0.59
   4  -5  -9    7.92    0.55
   4  -5  -9    8.29    0.64
   4  -5  -8    4.25    0.55
   4  -5  -8    4.27    0.45
   4  -5  -7   14.67    0.92
   4  -5  -7   12.92    0.88
   4  -5  -7   14.97    0.87
   4  -5  -7   13.32    0.82
   4  -5  -7   12.47    0.87
   4  -5  -7   13.61    0.89
   4  -5  -7   13.47    0.95
   4  -5  -6   16.98    0.90
   4  -5  -6   18.15    1.02
   4  -5  -6   18.44    0.99
   4  -5  -6   18.70    1.05
   4  -5  -6   20.03    1.12
   4  -5  -6   18.83    1.00
   4  -5  -6   19.04    1.04
   4  -5  -5    1.87    0.45
   4  -5  -5    1.40    0.50
   4  -5  -5    1.23    0.44
   4  -5  -5    0.76    0.44
   4  -5  -5    1.82    0.53
   4  -5  -5    1.23    0.44
   4  -5  -4   39.36    1.53
   4  -5  -4   35.45    1.64
   4  -5  -4   37.52    1.53
   4  -5  -4   38.48    1.61
   4  -5  -4   39.67    1.61
   4  -5  -4   39.65    1.60
   4  -5  -4   39.82    1.53
   4  -5  -4   42.42    1.62
  -4   5   4   38.93    1.50
   4  -5  -3   -0.11    0.33
   4  -5  -3    0.14    0.32
   4  -5  -3    0.11    0.38
   4  -5  -3   -0.32    0.41
   4  -5  -3    0.31    0.35
   4  -5  -3   -0.10    0.35
  -4   5   3   -0.03    0.30
   4  -5  -2   15.44    0.80
   4  -5  -2   16.22    0.93
   4  -5  -2   16.02    0.91
   4  -5  -2   15.88    0.87
   4  -5  -2   15.73    0.89
  -4   5   2   16.62    0.87
   4  -5  -1   11.84    0.67
   4  -5  -1   10.40    0.71
   4  -5  -1   12.27    0.75
  -4   5   1   12.05    0.67
   4  -5  -1   12.01    0.78
  -4   5   1   12.86    0.77
   4  -5  -1   12.96    0.81
   4  -5   0   16.62    0.88
  -4   5   0   15.21    0.80
   4  -5   0   17.39    0.92
   4  -5   0   15.79    0.87
  -4   5   0   15.68    0.87
   4  -5   0   16.81    0.91
   4  -5   0   16.32    0.92
   4  -5   1   51.53    1.87
  -4   5  -1   51.39    1.87
   4  -5   1   53.99    1.94
   4  -5   1   50.75    1.92
  -4   5  -1   53.65    1.93
   4  -5   1   52.47    1.95
   4  -5   1   57.33    1.97
   4  -5   2    1.64    0.37
   4  -5   2    1.15    0.44
   4  -5   2    1.06    0.37
  -4   5  -2    1.15    0.37
   4  -5   2    1.07    0.45
  -4   5  -2    1.34    0.37
   4  -5   2    1.41    0.38
   4  -5   3   80.34    2.70
  -4   5  -3   87.73    2.83
   4  -5   3   84.15    2.84
   4  -5   3   85.17    2.88
   4  -5   3   86.14    2.86
  -4   5  -3   88.05    2.82
   4  -5   3   87.71    2.92
   4  -5   3   86.29    2.80
   4  -5   4  200.67    5.97
  -4   5  -4  195.73    5.87
   4  -5   4  198.15    5.87
   4  -5   4  199.63    5.92
  -4   5  -4  198.71    5.83
   4  -5   4  194.01    5.93
   4  -5   4  189.94    5.77
  -4   5  -4  200.39    5.88
  -4   5  -5   21.34    1.08
   4  -5   5   19.87    1.18
  -4   5  -5   20.60    1.07
   4  -5   5   21.07    1.03
   4  -5   5   22.81    1.14
  -4   5  -5   20.29    0.98
   4  -5   5   22.55    1.15
  -4   5  -5   21.08    0.99
  -4   5  -5   20.20    1.09
  -4   5  -6   33.98    1.47
  -4   5  -6   35.87    1.49
   4  -5   6   35.36    1.52
   4  -5   6   33.60    1.53
  -4   5  -6   32.05    1.38
  -4   5  -6   34.33    1.50
  -4   5  -7   21.41    1.09
  -4   5  -7   19.90    1.05
   4  -5   7   19.33    1.09
   4  -5   7   19.17    1.10
  -4   5  -8    7.52    0.62
  -4   5  -8    7.43    0.69
   4  -5   8    6.89    0.68
  -4   5  -8    7.87    0.62
  -4   5  -8    6.99    0.70
  -4   5  -9   26.08    1.24
  -4   5  -9   27.12    1.28
  -4   5  -9   25.08    1.17
  -4   5 -10   14.67    0.84
   4  -5  10   14.42    0.81
  -4   5 -10   16.14    0.90
   4  -5  11    2.15    0.45
  -4   5 -11    3.48    0.43
   4  -5  11    2.81    0.34
  -4   5 -11    3.82    0.41
  -4   5 -11    2.88    0.44
  -4   5 -12    0.55    0.25
   4  -5  12    0.42    0.27
  -4   5 -12    0.38    0.24
  -4   5 -12    0.76    0.25
   4  -4 -12    0.48    0.24
   4  -4 -12    0.83    0.21
   4  -4 -11   -0.19    0.29
   4  -4 -11    0.02    0.31
   4  -4 -11    0.14    0.25
   4  -4 -11    0.47    0.26
   4  -4 -11    0.17    0.25
   4  -4 -11   -0.28    0.33
   4  -4 -11    0.09    0.26
   4  -4 -10    0.05    0.32
   4  -4 -10    0.09    0.34
   4  -4 -10   -0.10    0.31
   4  -4 -10   -0.18    0.32
   4  -4 -10    0.40    0.32
   4  -4 -10    0.21    0.28
   4  -4 -10   -0.03    0.36
   4  -4 -10    0.32    0.41
   4  -4 -10   -0.19    0.35
   4  -4  -9    1.05    0.47
   4  -4  -9    0.99    0.43
   4  -4  -9    0.67    0.39
   4  -4  -9    0.76    0.38
   4  -4  -8    6.81    0.63
   4  -4  -8    5.62    0.61
   4  -4  -8    6.25    0.62
   4  -4  -8    8.37    0.75
   4  -4  -8    6.16    0.68
   4  -4  -8    7.54    0.62
   4  -4  -8    6.33    0.59
   4  -4  -7    0.15    0.44
   4  -4  -7    0.17    0.35
   4  -4  -7   -0.35    0.47
   4  -4  -7    0.13    0.35
   4  -4  -7    0.44    0.40
   4  -4  -7    0.12    0.37
   4  -4  -7    0.08    0.45
   4  -4  -7   -0.07    0.42
   4  -4  -7    0.08    0.39
   4  -4  -7   -0.14    0.39
   4  -4  -6  356.38   10.19
   4  -4  -6  366.14   10.31
   4  -4  -6  367.36   10.21
   4  -4  -6  354.72   10.27
   4  -4  -6  351.51   10.21
   4  -4  -6  362.63   10.19
   4  -4  -6  353.67   10.26
   4  -4  -6  360.04   10.18
   4  -4  -6  350.34   10.26
   4  -4  -6  350.55   10.24
   4  -4  -5   14.45    0.82
   4  -4  -5   14.36    0.81
   4  -4  -5   13.43    0.89
   4  -4  -5   14.27    0.86
   4  -4  -5   14.73    0.85
   4  -4  -5   14.44    0.85
   4  -4  -5   14.10    0.83
   4  -4  -5   16.13    0.92
   4  -4  -4   11.25    0.69
   4  -4  -4   11.67    0.76
   4  -4  -4   11.90    0.75
   4  -4  -4   11.63    0.73
   4  -4  -4   11.92    0.69
  -4   4   4   11.18    0.70
   4  -4  -4   12.28    0.73
   4  -4  -4   11.78    0.78
  -4   4   4   11.32    0.67
   4  -4  -3    7.66    0.54
   4  -4  -3    7.98    0.63
   4  -4  -3    8.38    0.62
   4  -4  -3    9.46    0.61
  -4   4   3    7.99    0.56
   4  -4  -3    7.96    0.60
  -4   4   3    8.21    0.59
   4  -4  -3    7.23    0.64
   4  -4  -2    0.20    0.32
   4  -4  -2    0.10    0.25
   4  -4  -2   -0.03    0.35
   4  -4  -2    0.03    0.34
   4  -4  -2   -0.11    0.31
   4  -4  -2    0.14    0.30
  -4   4   2    0.03    0.30
   4  -4  -1   35.39    1.42
   4  -4  -1   41.69    1.48
   4  -4  -1   37.38    1.42
   4  -4  -1   36.78    1.43
   4  -4  -1   36.31    1.41
  -4   4   1   37.25    1.44
   4  -4   0  117.40    3.56
   4  -4   0  119.22    3.58
   4  -4   0  114.04    3.51
   4  -4   0  119.32    3.57
   4  -4   0  114.85    3.55
  -4   4   0  114.33    3.56
   4  -4   0  108.61    3.57
   4  -4   1   30.72    1.20
   4  -4   1   30.30    1.21
   4  -4   1   29.45    1.16
  -4   4  -1   27.89    1.17
   4  -4   1   30.47    1.21
   4  -4   1   27.30    1.18
   4  -4   1   28.39    1.19
  -4   4  -1   30.76    1.22
   4  -4   1   28.10    1.22
   4  -4   2   42.64    1.55
   4  -4   2   42.64    1.56
   4  -4   2   42.79    1.51
  -4   4  -2   43.48    1.59
   4  -4   2   46.92    1.63
   4  -4   2   38.85    1.58
  -4   4  -2   44.16    1.61
   4  -4   2   39.57    1.57
   4  -4   2   45.33    1.65
   4  -4   3   44.14    1.58
   4  -4   3   42.46    1.68
   4  -4   3   44.82    1.62
  -4   4  -3   41.73    1.61
   4  -4   3   45.60    1.67
  -4   4  -3   43.50    1.61
   4  -4   3   43.63    1.68
   4  -4   3   42.39    1.55
   4  -4   4    4.51    0.43
  -4   4  -4    5.03    0.43
  -4   4  -4    4.76    0.54
   4  -4   4    4.97    0.54
  -4   4  -4    4.37    0.44
   4  -4   4    5.20    0.58
  -4   4  -4    4.32    0.51
   4  -4   4    3.81    0.42
  -4   4  -5   12.67    0.72
  -4   4  -5   13.31    0.81
  -4   4  -5   12.88    0.86
  -4   4  -5   13.28    0.81
   4  -4   5   13.08    0.87
   4  -4   5   13.25    0.83
  -4   4  -5   12.43    0.70
  -4   4  -6    9.71    0.67
  -4   4  -6    9.50    0.74
  -4   4  -6    9.74    0.69
  -4   4  -6   10.24    0.78
  -4   4  -6   10.92    0.74
   4  -4   6   10.15    0.78
  -4   4  -7   15.58    0.89
  -4   4  -7   16.08    0.99
  -4   4  -7   14.86    0.89
   4  -4   7   16.77    0.98
  -4   4  -7   15.41    0.99
  -4   4  -7   16.90    0.92
  -4   4  -8    8.27    0.69
  -4   4  -8    9.17    0.65
  -4   4  -8    8.48    0.74
   4  -4   8    9.89    0.73
   4  -4   8    8.25    0.77
  -4   4  -9   52.08    2.02
  -4   4  -9   52.71    1.90
  -4   4  -9   53.71    2.00
   4  -4   9   49.11    1.96
  -4   4 -10   65.10    2.33
  -4   4 -10   67.47    2.34
  -4   4 -10   65.88    2.20
  -4   4 -10   65.97    2.22
  -4   4 -10   65.64    2.30
   4  -4  10   62.44    2.26
  -4   4 -11    1.49    0.30
  -4   4 -11    2.34    0.37
  -4   4 -11    2.43    0.43
  -4   4 -11    1.97    0.33
  -4   4 -11    1.80    0.40
   4  -4  11    1.25    0.32
  -4   4 -12    7.32    0.48
  -4   4 -12    7.78    0.46
  -4   4 -12    6.91    0.39
   4  -3 -13    1.29    0.23
   4  -3 -12    0.18    0.27
   4  -3 -12    0.38    0.34
   4  -3 -12    0.35    0.29
   4  -3 -12    0.41    0.32
   4  -3 -12    0.09    0.28
   4  -3 -12    0.42    0.24
   4  -3 -11    0.47    0.28
   4  -3 -11    0.28    0.34
   4  -3 -11    0.21    0.35
   4  -3 -11    0.55    0.36
   4  -3 -11    0.32    0.30
   4  -3 -11    0.49    0.34
   4  -3 -11    0.48    0.32
   4  -3 -11    0.60    0.32
   4  -3 -11    0.47    0.39
   4  -3 -11    0.32    0.39
   4  -3 -10    9.66    0.69
   4  -3 -10    8.39    0.62
   4  -3 -10    9.32    0.73
   4  -3 -10   10.66    0.76
   4  -3 -10    8.87    0.74
   4  -3 -10   10.08    0.77
   4  -3  -9   19.14    0.95
   4  -3  -9   19.57    0.99
   4  -3  -9   18.07    0.98
   4  -3  -9   19.99    1.06
   4  -3  -9   20.08    1.08
   4  -3  -9   20.37    1.08
   4  -3  -9   21.03    1.08
   4  -3  -9   20.64    1.12
   4  -3  -9   16.99    0.97
   4  -3  -8    5.46    0.60
   4  -3  -8    6.12    0.55
   4  -3  -8    5.68    0.57
   4  -3  -8    4.91    0.55
   4  -3  -8    5.41    0.65
   4  -3  -8    5.74    0.57
   4  -3  -8    5.42    0.60
   4  -3  -8    6.31    0.69
   4  -3  -8    6.46    0.67
   4  -3  -7   13.49    0.84
   4  -3  -7   13.57    0.81
   4  -3  -7   11.85    0.78
   4  -3  -7   12.28    0.76
   4  -3  -7   12.39    0.76
   4  -3  -7   12.60    0.72
   4  -3  -7   12.64    0.80
   4  -3  -7   12.58    0.75
   4  -3  -7   13.16    0.76
   4  -3  -7   11.66    0.78
   4  -3  -7   13.19    0.77
   4  -3  -7   12.86    0.83
   4  -3  -6  201.15    5.74
   4  -3  -6  197.82    5.83
   4  -3  -6  184.72    5.68
   4  -3  -6  192.86    5.67
   4  -3  -6  193.97    5.76
   4  -3  -6  198.38    5.75
   4  -3  -6  200.31    5.81
   4  -3  -6  202.02    5.71
   4  -3  -6  194.80    5.65
   4  -3  -6  190.05    5.69
   4  -3  -6  187.05    5.75
   4  -3  -6  199.18    5.78
   4  -3  -5    2.30    0.36
   4  -3  -5    2.57    0.42
   4  -3  -5    2.21    0.37
   4  -3  -5    2.35    0.40
   4  -3  -5    2.48    0.39
   4  -3  -5    2.76    0.42
   4  -3  -5    2.09    0.45
   4  -3  -5    2.32    0.40
   4  -3  -5    3.04    0.40
  -4   3   5    2.08    0.40
  -4   3   5    2.66    0.36
   4  -3  -4   45.29    1.60
   4  -3  -4   49.21    1.68
   4  -3  -4   47.75    1.67
   4  -3  -4   46.32    1.64
   4  -3  -4   47.00    1.63
   4  -3  -4   43.32    1.62
   4  -3  -4   42.55    1.56
   4  -3  -4   46.48    1.67
   4  -3  -3    4.04    0.48
   4  -3  -3    4.06    0.43
   4  -3  -3    4.44    0.42
   4  -3  -3    3.76    0.43
   4  -3  -2    6.86    0.52
   4  -3  -2    6.08    0.49
   4  -3  -2    5.69    0.46
   4  -3  -2    4.96    0.50
   4  -3  -1  637.10   17.39
   4  -3  -1  619.44   17.33
   4  -3  -1  630.97   17.35
   4  -3   0   58.64    1.94
   4  -3   0   58.64    1.95
   4  -3   1    2.64    0.36
   4  -3   1    2.45    0.37
   4  -3   2   33.65    1.26
   4  -3   2   33.68    1.25
   4  -3   3    7.57    0.51
  -4   3  -3    8.30    0.57
   4  -3   3    7.40    0.58
  -4   3  -3    7.48    0.46
  -4   3  -3    7.81    0.58
   4  -3   3    7.02    0.48
   4  -3   4  212.73    6.05
  -4   3  -4  210.89    6.05
  -4   3  -4  206.39    6.14
  -4   3  -4  209.06    6.15
  -4   3  -4  207.79    6.07
   4  -3   4  210.97    6.15
  -4   3  -5   44.34    1.69
  -4   3  -5   46.35    1.64
  -4   3  -5   44.58    1.61
  -4   3  -5   44.38    1.68
  -4   3  -5   45.30    1.72
   4  -3   5   43.54    1.71
  -4   3  -6    1.52    0.36
  -4   3  -6    2.21    0.48
  -4   3  -6    1.74    0.43
  -4   3  -6    1.38    0.48
   4  -3   6    2.15    0.48
  -4   3  -6    1.98    0.40
  -4   3  -7    0.54    0.40
  -4   3  -7    0.14    0.43
   4  -3   7    0.49    0.41
  -4   3  -7    0.63    0.33
  -4   3  -7    0.51    0.48
  -4   3  -8   12.86    0.81
  -4   3  -8   13.09    0.90
   4  -3   8   11.50    0.82
  -4   3  -9   19.91    1.09
  -4   3  -9   20.80    1.11
  -4   3  -9   19.20    0.98
  -4   3 -10   14.44    0.87
  -4   3 -10   15.77    0.90
  -4   3 -10   12.52    0.75
  -4   3 -10   13.80    0.87
  -4   3 -10   14.03    0.78
  -4   3 -11    4.30    0.42
  -4   3 -11    3.74    0.44
  -4   3 -11    3.78    0.47
   4  -3  11    3.54    0.42
  -4   3 -11    3.93    0.37
  -4   3 -11    4.68    0.44
  -4   3 -12    0.68    0.26
  -4   3 -12    0.85    0.22
  -4   3 -12    0.53    0.22
   4  -2 -13    2.55    0.36
   4  -2 -13    3.12    0.36
   4  -2 -13    2.80    0.36
   4  -2 -13    2.65    0.36
   4  -2 -12    1.35    0.39
   4  -2 -12    1.26    0.35
   4  -2 -12    1.10    0.34
   4  -2 -12    1.26    0.38
   4  -2 -12    1.47    0.43
   4  -2 -12    0.84    0.34
   4  -2 -12    1.85    0.40
   4  -2 -12    1.07    0.38
   4  -2 -12    0.78    0.35
   4  -2 -12    1.22    0.30
   4  -2 -11   17.89    0.93
   4  -2 -11   19.85    0.98
   4  -2 -11   19.76    0.97
   4  -2 -11   17.57    0.98
   4  -2 -10    8.93    0.74
   4  -2 -10    6.94    0.62
   4  -2 -10    6.86    0.69
   4  -2 -10    7.42    0.69
   4  -2 -10    8.05    0.68
   4  -2 -10    8.40    0.71
   4  -2 -10    6.39    0.64
   4  -2 -10    6.79    0.58
   4  -2 -10    6.02    0.59
   4  -2 -10    7.23    0.64
   4  -2 -10    5.94    0.63
   4  -2  -9    2.15    0.47
   4  -2  -9    2.44    0.56
   4  -2  -9    1.53    0.45
   4  -2  -9    2.48    0.45
   4  -2  -9    1.78    0.50
   4  -2  -9    1.87    0.46
   4  -2  -9    1.78    0.49
   4  -2  -9    2.65    0.49
   4  -2  -9    2.12    0.48
   4  -2  -9    2.90    0.43
   4  -2  -8    8.48    0.61
   4  -2  -8    7.98    0.73
   4  -2  -8    9.57    0.68
   4  -2  -8    9.02    0.68
   4  -2  -8    8.14    0.67
   4  -2  -8    8.87    0.70
   4  -2  -8    8.45    0.60
   4  -2  -8    7.64    0.62
   4  -2  -8    8.73    0.66
   4  -2  -8    8.41    0.67
   4  -2  -7    1.74    0.40
   4  -2  -7    1.18    0.37
   4  -2  -7    0.94    0.41
   4  -2  -7    1.19    0.33
   4  -2  -7    1.21    0.33
   4  -2  -7    1.49    0.35
   4  -2  -7    1.38    0.35
   4  -2  -7    1.11    0.39
   4  -2  -7    1.51    0.42
   4  -2  -7    0.83    0.34
   4  -2  -7    1.58    0.40
   4  -2  -7    1.44    0.36
   4  -2  -6   45.53    1.62
   4  -2  -6   44.59    1.59
   4  -2  -6   46.85    1.64
   4  -2  -6   46.80    1.65
   4  -2  -6   46.92    1.67
   4  -2  -6   45.63    1.58
   4  -2  -6   46.91    1.68
   4  -2  -6   47.34    1.57
  -4   2   6   43.39    1.68
  -4   2   6   46.42    1.68
   4  -2  -6   45.44    1.60
   4  -2  -6   40.43    1.59
   4  -2  -6   44.99    1.65
   4  -2  -6   44.63    1.62
   4  -2  -6   45.99    1.68
   4  -2  -6   45.81    1.65
   4  -2  -5   14.90    0.74
   4  -2  -5   14.04    0.73
   4  -2  -5   14.83    0.78
   4  -2  -5   15.39    0.75
   4  -2  -5   15.54    0.78
  -4   2   5   14.54    0.75
   4  -2  -5   14.00    0.72
   4  -2  -5   15.42    0.77
   4  -2  -5   15.04    0.72
   4  -2  -5   13.75    0.75
   4  -2  -5   15.75    0.79
   4  -2  -4    3.02    0.42
   4  -2  -4    2.20    0.40
  -4   2   4    2.58    0.33
   4  -2  -4    3.23    0.40
   4  -2  -4    3.35    0.39
   4  -2  -3    0.08    0.30
   4  -2  -3    0.35    0.34
   4  -2  -2   69.95    2.22
   4  -2  -2   70.44    2.25
   4  -2  -1  383.65   10.65
   4  -2  -1  381.33   10.67
   4  -2   0    5.54    0.47
   4  -2   0    4.77    0.43
   4  -2   1  243.32    6.80
   4  -2   1  236.77    6.79
   4  -2   2   27.68    1.04
  -4   2  -2   26.22    1.04
   4  -2   2   26.21    1.00
  -4   2  -3   15.66    0.75
   4  -2   3   15.09    0.81
  -4   2  -3   14.89    0.74
  -4   2  -4   68.94    2.28
   4  -2   4   70.54    2.34
  -4   2  -4   67.37    2.27
  -4   2  -5   17.54    0.89
  -4   2  -5   17.37    0.87
  -4   2  -5   16.18    0.91
  -4   2  -5   17.12    0.84
  -4   2  -5   16.49    0.86
   4  -2   5   16.50    0.90
  -4   2  -5   16.47    0.89
  -4   2  -6  127.82    3.94
  -4   2  -6  128.87    4.01
  -4   2  -6  127.02    3.92
  -4   2  -6  124.29    3.89
   4  -2   6  127.90    4.00
  -4   2  -6  125.52    3.99
  -4   2  -7    7.12    0.65
  -4   2  -7    7.10    0.68
  -4   2  -7    6.72    0.60
  -4   2  -7    6.58    0.66
   4  -2   7    6.26    0.62
  -4   2  -8   37.63    1.51
  -4   2  -8   32.11    1.39
   4  -2   8   34.91    1.45
  -4   2  -8   33.92    1.44
  -4   2  -8   33.95    1.52
  -4   2  -9    2.14    0.48
  -4   2  -9    2.48    0.45
  -4   2  -9    1.49    0.49
  -4   2  -9    2.00    0.48
  -4   2 -10    3.33    0.47
  -4   2 -10    3.57    0.43
  -4   2 -10    3.45    0.47
  -4   2 -10    3.53    0.48
  -4   2 -11    2.25    0.39
  -4   2 -11    2.84    0.39
  -4   2 -11    2.50    0.28
  -4   2 -11    2.94    0.40
  -4   2 -11    2.64    0.38
  -4   2 -12    0.27    0.18
  -4   2 -12   -0.08    0.18
  -4   2 -12    0.14    0.21
  -4   2 -12    0.09    0.21
   4  -1 -14    3.75    0.33
   4  -1 -13    1.46    0.38
   4  -1 -13    1.82    0.37
   4  -1 -13    1.26    0.38
   4  -1 -13    1.37    0.36
   4  -1 -13    0.94    0.38
   4  -1 -12    0.87    0.40
   4  -1 -12   -0.09    0.39
   4  -1 -12    0.64    0.43
   4  -1 -12    0.60    0.38
   4  -1 -12    1.00    0.28
   4  -1 -12    1.37    0.44
   4  -1 -12    1.06    0.33
   4  -1 -12    0.64    0.37
   4  -1 -12    0.84    0.32
   4  -1 -11    1.38    0.44
   4  -1 -11    1.05    0.42
   4  -1 -11    1.06    0.49
   4  -1 -11    0.93    0.44
   4  -1 -11    0.79    0.42
   4  -1 -11    0.72    0.47
   4  -1 -11    1.67    0.45
   4  -1 -11    1.44    0.45
   4  -1 -11    0.36    0.42
   4  -1 -11    1.23    0.43
   4  -1 -11    0.03    0.34
   4  -1 -10   11.13    0.72
   4  -1 -10   14.07    0.91
   4  -1 -10   12.06    0.83
   4  -1 -10   12.89    0.88
   4  -1 -10   11.99    0.83
   4  -1 -10   13.73    0.82
   4  -1 -10   11.66    0.73
   4  -1 -10   12.62    0.83
   4  -1 -10   12.44    0.85
   4  -1 -10   11.38    0.81
   4  -1 -10   14.53    0.85
   4  -1  -9   16.48    0.83
   4  -1  -9   15.37    0.85
   4  -1  -9   16.57    0.98
   4  -1  -9   14.64    0.91
   4  -1  -9   17.24    0.97
   4  -1  -9   16.22    0.93
   4  -1  -9   16.29    0.91
   4  -1  -9   14.85    0.88
   4  -1  -9   15.55    0.94
   4  -1  -9   16.92    0.92
   4  -1  -9   15.49    0.91
   4  -1  -8   10.80    0.67
   4  -1  -8   10.53    0.69
   4  -1  -8    9.41    0.72
   4  -1  -8   11.21    0.74
   4  -1  -8   11.52    0.74
   4  -1  -8    9.72    0.68
   4  -1  -8   10.19    0.74
   4  -1  -8   10.34    0.67
   4  -1  -8    9.93    0.70
   4  -1  -8   11.54    0.74
   4  -1  -8   10.10    0.68
   4  -1  -8   11.54    0.70
   4  -1  -7   91.06    2.86
   4  -1  -7   88.81    2.85
   4  -1  -7   89.26    2.81
  -4   1   7   85.33    2.91
  -4   1   7   88.60    2.88
   4  -1  -7   90.40    2.87
   4  -1  -7   90.94    2.88
   4  -1  -7   90.98    2.91
   4  -1  -7   87.60    2.87
   4  -1  -7   89.79    2.89
   4  -1  -7   89.20    2.82
   4  -1  -7   91.19    2.86
   4  -1  -7   92.96    2.91
   4  -1  -7   91.33    2.82
   4  -1  -7   91.67    2.86
   4  -1  -6   34.61    1.22
   4  -1  -6   33.35    1.28
   4  -1  -6   34.09    1.31
   4  -1  -6   33.18    1.27
   4  -1  -6   34.29    1.27
   4  -1  -6   34.27    1.32
  -4   1   6   34.22    1.29
   4  -1  -6   33.70    1.31
   4  -1  -6   33.38    1.31
   4  -1  -6   31.24    1.29
   4  -1  -6   33.72    1.26
   4  -1  -6   36.13    1.33
   4  -1  -6   33.16    1.30
   4  -1  -5   12.55    0.65
   4  -1  -5   11.62    0.61
   4  -1  -5   10.36    0.63
   4  -1  -5   10.24    0.66
  -4   1   5   11.70    0.60
   4  -1  -5   11.97    0.67
  -4   1   4    0.08    0.23
   4  -1  -4    0.26    0.27
   4  -1  -4    0.02    0.30
   4  -1  -4    0.02    0.28
  -4   1   3    1.24    0.23
   4  -1  -3    1.21    0.36
   4  -1  -3    0.96    0.34
   4  -1  -2   46.81    1.53
   4  -1  -2   47.23    1.50
   4  -1  -1  117.65    3.49
   4  -1  -1  117.24    3.47
   4  -1   0   71.12    2.22
  -4   1  -1  172.29    5.07
   4  -1   1  187.72    5.14
  -4   1  -2  101.63    3.15
   4  -1   2  111.87    3.20
  -4   1  -3   29.21    1.18
   4  -1   3   33.51    1.17
  -4   1  -3   32.19    1.22
   4  -1   3   32.41    1.28
  -4   1  -4  236.88    7.14
  -4   1  -4  261.72    7.23
  -4   1  -4  247.81    7.14
  -4   1  -4  253.62    7.21
  -4   1  -4  251.39    7.18
   4  -1   4  249.51    7.24
  -4   1  -5   23.17    1.08
  -4   1  -5   21.72    1.07
  -4   1  -5   24.20    1.06
  -4   1  -5   24.70    1.12
  -4   1  -5   23.20    1.06
   4  -1   5   23.34    1.12
  -4   1  -6    6.52    0.55
  -4   1  -6    5.19    0.56
  -4   1  -6    5.59    0.61
  -4   1  -6    5.75    0.58
  -4   1  -6    5.88    0.59
  -4   1  -6    5.73    0.60
   4  -1   6    5.66    0.61
  -4   1  -7    0.17    0.45
  -4   1  -7    0.56    0.39
  -4   1  -7    0.31    0.40
  -4   1  -7    0.56    0.45
  -4   1  -7   -0.11    0.40
  -4   1  -7    0.11    0.41
   4  -1   7    0.03    0.41
  -4   1  -8   18.75    1.04
  -4   1  -8   18.83    1.10
  -4   1  -8   19.54    1.02
  -4   1  -8   17.51    1.00
  -4   1  -8   18.28    1.00
   4  -1   8   17.62    0.96
  -4   1  -9   -0.44    0.40
  -4   1 -10   23.82    1.12
  -4   1 -10   25.12    1.06
  -4   1 -10   24.09    1.10
  -4   1 -11   19.18    0.86
  -4   1 -11   18.24    0.77
  -4   1 -11   18.43    0.78
  -4   1 -11   21.69    0.88
  -4   1 -11   21.50    0.87
  -4   1 -12   29.71    0.96
  -4   1 -12   27.91    0.95
   4   0 -14    9.16    0.58
   4   0 -14   10.97    0.63
   4   0 -14    9.22    0.52
   4   0 -14    9.43    0.60
   4   0 -13    3.83    0.51
   4   0 -13    4.23    0.50
   4   0 -13    3.99    0.51
   4   0 -13    3.90    0.41
   4   0 -13    3.12    0.38
   4   0 -13    3.09    0.48
   4   0 -13    3.38    0.44
   4   0 -13    3.64    0.42
   4   0 -12   13.38    0.84
   4   0 -12   13.44    0.82
   4   0 -11    2.07    0.39
   4   0 -11    2.37    0.46
   4   0 -11    2.16    0.47
   4   0 -11    2.02    0.52
   4   0 -11    2.28    0.52
   4   0 -11    2.25    0.44
   4   0 -11    2.10    0.50
   4   0 -11    3.08    0.52
   4   0 -11    2.15    0.53
   4   0 -11    2.22    0.53
   4   0 -11    1.94    0.54
   4   0 -11    1.94    0.44
   4   0 -10   13.07    0.83
   4   0 -10   12.95    0.84
   4   0 -10   13.35    0.87
   4   0 -10   13.39    0.86
   4   0 -10   13.48    0.83
   4   0 -10   11.72    0.75
   4   0 -10   12.98    0.87
   4   0 -10   12.26    0.86
   4   0 -10   12.53    0.89
   4   0 -10   14.50    0.89
   4   0 -10   13.70    0.78
   4   0 -10   13.30    0.82
   4   0  -9   43.87    1.67
   4   0  -9   43.98    1.71
   4   0  -9   43.04    1.72
   4   0  -9   45.12    1.70
   4   0  -9   44.25    1.66
   4   0  -9   45.71    1.73
   4   0  -9   42.15    1.71
   4   0  -9   45.28    1.67
   4   0  -9   46.87    1.75
   4   0  -9   40.74    1.62
   4   0  -9   42.00    1.67
   4   0  -8   19.54    0.92
   4   0  -8   19.38    0.97
   4   0  -8   20.09    1.00
   4   0  -8   20.84    0.96
   4   0  -8   18.66    0.92
   4   0  -8   19.62    0.95
   4   0  -8   18.44    0.92
   4   0  -8   19.93    1.00
   4   0  -8   18.85    0.96
   4   0  -8   19.77    0.98
   4   0  -8   20.37    0.96
   4   0  -8   19.43    0.98
   4   0  -7  111.90    3.44
   4   0  -7  107.41    3.33
   4   0  -7  110.25    3.39
   4   0  -7  113.22    3.44
   4   0  -7  107.77    3.34
   4   0  -7  105.37    3.33
   4   0  -7  110.87    3.41
   4   0  -7  107.79    3.39
   4   0  -7  105.18    3.31
   4   0  -7  113.34    3.43
   4   0  -7  116.75    3.43
   4   0  -7  115.92    3.40
   4   0  -7  108.32    3.41
   4   0  -7  111.36    3.43
  -4   0   6  169.71    4.91
   4   0  -6  168.49    4.99
   4   0  -6  176.13    4.97
   4   0  -6  178.75    5.00
   4   0  -6  161.61    4.90
   4   0  -6  169.35    4.98
   4   0  -6  175.24    5.00
   4   0  -6  176.47    5.01
   4   0  -6  161.79    4.92
   4   0  -6  169.76    4.99
   4   0  -6  163.57    4.97
   4   0  -6  172.95    4.99
   4   0  -5   36.44    1.37
   4   0  -5   38.20    1.37
   4   0  -5   39.20    1.36
   4   0  -5   39.89    1.40
   4   0  -4    0.27    0.31
   4   0  -4    0.57    0.30
   4   0  -3   11.63    0.60
   4   0  -3   11.61    0.63
   4   0  -2  271.68    7.67
   4   0  -2  277.38    7.72
   4   0  -1  162.80    4.67
   4   0  -1  162.60    4.70
   4   0   0  151.19    4.39
   4   0   1    1.54    0.31
  -4   0  -2    4.73    0.40
   4   0   2    4.69    0.40
  -4   0  -3    0.46    0.23
  -4   0  -3    0.61    0.33
   4   0   3    0.42    0.37
  -4   0  -3    0.23    0.31
  -4   0  -4   40.31    1.58
  -4   0  -4   41.64    1.53
  -4   0  -4   40.86    1.56
  -4   0  -4   43.43    1.62
   4   0   4   44.17    1.65
  -4   0  -5    4.74    0.59
  -4   0  -5    4.29    0.47
  -4   0  -5    4.16    0.48
  -4   0  -5    3.40    0.50
  -4   0  -5    4.21    0.52
  -4   0  -5    3.08    0.47
   4   0   5    4.66    0.56
  -4   0  -6    2.74    0.54
  -4   0  -6    1.88    0.50
  -4   0  -6    1.53    0.42
   4   0   6    1.47    0.47
  -4   0  -6    2.59    0.47
  -4   0  -6    1.86    0.51
  -4   0  -7   -0.16    0.41
  -4   0  -7   -0.17    0.39
  -4   0  -7    0.24    0.34
  -4   0  -7   -0.08    0.43
  -4   0  -7   -0.30    0.44
  -4   0  -7    0.16    0.36
   4   0   7    0.27    0.40
  -4   0  -8    3.21    0.56
  -4   0  -8    3.86    0.55
  -4   0  -8    3.40    0.47
  -4   0  -8    3.88    0.53
  -4   0  -8    2.27    0.43
  -4   0  -9    9.92    0.63
  -4   0  -9   10.64    0.70
  -4   0  -9   10.81    0.77
  -4   0  -9   10.96    0.67
  -4   0  -9   10.44    0.72
  -4   0  -9    9.25    0.63
  -4   0  -9   10.79    0.74
  -4   0 -10   13.87    0.75
  -4   0 -10   12.92    0.68
  -4   0 -10   13.15    0.63
  -4   0 -10   13.79    0.75
  -4   0 -10   12.32    0.63
  -4   0 -11    1.02    0.23
  -4   0 -11    1.36    0.28
  -4   0 -11    0.81    0.23
   4   1 -15    5.16    0.39
   4   1 -15    5.42    0.34
   4   1 -14    0.50    0.35
   4   1 -14    0.29    0.27
   4   1 -14    0.32    0.30
   4   1 -13    2.26    0.37
   4   1 -13    1.88    0.46
   4   1 -13    2.45    0.43
   4   1 -13    1.84    0.47
   4   1 -13    1.85    0.48
   4   1 -13    2.06    0.40
   4   1 -13    1.52    0.40
   4   1 -13    1.67    0.35
   4   1 -12   19.17    0.98
   4   1 -12   18.68    1.02
   4   1 -11  108.62    3.60
   4   1 -11  112.59    3.58
   4   1 -11  115.21    3.65
   4   1 -11  111.59    3.69
   4   1 -11  113.08    3.67
   4   1 -11  116.62    3.64
   4   1 -11  112.54    3.67
   4   1 -11  115.30    3.68
   4   1 -11  114.81    3.68
   4   1 -11  115.43    3.58
   4   1 -10    2.34    0.45
   4   1 -10    2.59    0.47
   4   1 -10    1.47    0.50
   4   1 -10    2.38    0.50
   4   1 -10    2.51    0.50
   4   1 -10    2.94    0.58
   4   1 -10    2.76    0.54
   4   1 -10    2.15    0.42
   4   1 -10    2.70    0.51
   4   1 -10    1.85    0.42
   4   1 -10    2.01    0.54
   4   1 -10    2.23    0.49
   4   1  -9   13.61    0.79
   4   1  -9   13.63    0.79
   4   1  -9   11.89    0.81
   4   1  -9   12.18    0.72
   4   1  -9   12.85    0.84
   4   1  -9   13.15    0.84
   4   1  -9   12.85    0.87
   4   1  -9   12.20    0.84
   4   1  -9   12.52    0.75
   4   1  -9   11.29    0.85
   4   1  -9   13.90    0.78
   4   1  -9   13.11    0.84
   4   1  -8    0.76    0.36
   4   1  -8    1.00    0.45
   4   1  -8    0.18    0.35
   4   1  -8    0.42    0.38
   4   1  -8    0.93    0.39
   4   1  -8    0.88    0.41
  -4  -1   8    0.65    0.32
   4   1  -8    0.44    0.40
   4   1  -8    0.83    0.45
   4   1  -8    0.66    0.43
   4   1  -8    1.11    0.33
   4   1  -8    0.97    0.41
   4   1  -7  448.05   12.89
   4   1  -7  444.17   12.73
   4   1  -7  466.25   12.83
   4   1  -7  453.59   12.78
   4   1  -7  477.85   12.84
   4   1  -7  482.74   12.85
   4   1  -7  480.02   12.82
   4   1  -7  453.37   12.80
   4   1  -7  458.44   12.80
   4   1  -7  464.32   12.84
   4   1  -7  431.50   12.72
   4   1  -6  175.60    5.07
   4   1  -6  171.03    5.06
   4   1  -6  179.13    5.04
   4   1  -6  172.38    5.04
   4   1  -6  172.13    5.03
   4   1  -6  170.98    5.04
   4   1  -6  171.98    5.02
   4   1  -6  170.80    5.05
   4   1  -6  162.55    4.98
   4   1  -5   20.84    0.92
   4   1  -5   20.22    0.86
   4   1  -4    0.56    0.35
  -4  -1   4    0.22    0.28
  -4  -1   3  138.22    3.97
   4   1  -3  130.13    3.95
   4   1  -3  134.18    3.96
   4   1  -2    2.09    0.40
   4   1  -2    1.45    0.37
  -4  -1   1  387.61   10.76
   4   1  -1  383.42   10.77
   4   1  -1  387.36   10.77
  -4  -1   0   61.52    1.95
  -4  -1   0   58.09    1.89
   4   1   1  175.43    5.07
   4   1   1  170.64    4.98
  -4  -1  -1  166.51    4.95
   4   1   2   36.80    1.46
  -4  -1  -2   36.09    1.38
   4   1   2   37.51    1.34
  -4  -1  -2   35.75    1.38
   4   1   3   47.53    1.80
  -4  -1  -3   47.26    1.76
  -4  -1  -4    4.13    0.53
  -4  -1  -4    4.83    0.56
   4   1   4    4.95    0.57
  -4  -1  -5    1.18    0.47
  -4  -1  -5    1.47    0.41
  -4  -1  -5    1.26    0.47
   4   1   5    1.36    0.48
  -4  -1  -5    1.20    0.44
  -4  -1  -6   10.56    0.79
  -4  -1  -6    9.56    0.72
  -4  -1  -6   10.06    0.78
   4   1   6   10.66    0.78
  -4  -1  -7    4.56    0.56
  -4  -1  -7    4.36    0.51
  -4  -1  -7    5.37    0.56
  -4  -1  -7    5.61    0.62
  -4  -1  -7    5.25    0.63
  -4  -1  -7    5.71    0.65
   4   1   7    4.44    0.53
  -4  -1  -8   43.58    1.72
  -4  -1  -8   41.06    1.60
  -4  -1  -8   41.62    1.58
  -4  -1  -8   44.39    1.66
  -4  -1  -8   39.52    1.59
  -4  -1  -9   19.47    0.90
  -4  -1  -9   20.76    0.93
  -4  -1  -9   20.94    1.02
  -4  -1  -9   23.45    1.04
  -4  -1  -9   21.96    1.00
  -4  -1  -9   22.07    0.95
  -4  -1 -10    1.00    0.27
  -4  -1 -10    0.78    0.29
  -4  -1 -10    0.76    0.25
  -4  -1 -10    0.64    0.21
   4   2 -15   10.43    0.53
   4   2 -14    3.16    0.39
   4   2 -14    4.81    0.46
   4   2 -14    4.04    0.50
   4   2 -14    3.75    0.39
   4   2 -13    3.85    0.47
   4   2 -13    3.75    0.50
   4   2 -13    3.59    0.53
   4   2 -13    3.84    0.47
   4   2 -13    3.15    0.39
   4   2 -12   90.45    2.94
   4   2 -12   93.21    3.03
   4   2 -12   93.42    3.02
   4   2 -12   88.47    2.94
   4   2 -11    0.73    0.41
   4   2 -11    0.42    0.48
   4   2 -11   -0.28    0.40
   4   2 -11    0.71    0.58
   4   2 -11    0.18    0.50
   4   2 -11    0.33    0.38
   4   2 -10    4.40    0.58
   4   2 -10    4.06    0.47
   4   2 -10    4.22    0.59
   4   2 -10    3.77    0.50
   4   2 -10    3.56    0.60
   4   2 -10    3.83    0.65
   4   2  -9    0.40    0.46
   4   2  -9    0.20    0.40
   4   2  -9    0.39    0.46
   4   2  -9    0.36    0.46
   4   2  -9    0.29    0.49
   4   2  -9   -0.16    0.31
   4   2  -8    2.55    0.35
   4   2  -8    3.07    0.50
   4   2  -8    3.04    0.47
  -4  -2   8    2.88    0.39
   4   2  -8    2.72    0.52
   4   2  -8    2.03    0.49
   4   2  -8    2.73    0.56
   4   2  -8    2.28    0.37
   4   2  -7   63.08    2.17
  -4  -2   7   68.37    2.20
   4   2  -7   71.43    2.32
   4   2  -7   64.67    2.23
   4   2  -7   69.63    2.29
   4   2  -7   64.60    2.26
   4   2  -7   68.37    2.20
   4   2  -7   65.11    2.19
   4   2  -6    0.90    0.31
   4   2  -6    0.90    0.42
  -4  -2   6    0.75    0.29
   4   2  -6    1.33    0.36
   4   2  -6    1.46    0.37
   4   2  -6    1.23    0.42
   4   2  -6    0.75    0.32
   4   2  -6    0.60    0.31
   4   2  -5   95.45    3.00
   4   2  -5   97.60    2.95
   4   2  -5   97.46    2.98
   4   2  -5   97.24    2.97
   4   2  -5   95.13    2.97
   4   2  -5   91.12    2.96
   4   2  -4    0.02    0.35
   4   2  -4   -0.21    0.33
   4   2  -3   56.30    1.92
   4   2  -3   55.04    1.90
   4   2  -2 1925.23   52.93
   4   2  -2 1963.96   52.92
   4   2  -1  409.98   11.42
   4   2  -1  405.83   11.43
  -4  -2   0    5.95    0.47
   4   2   0    6.32    0.50
  -4  -2   0    5.68    0.49
   4   2   0    5.57    0.50
  -4  -2  -1   33.13    1.28
  -4  -2  -1   33.64    1.28
   4   2   1   35.10    1.29
  -4  -2  -1   34.25    1.29
  -4  -2  -1   32.51    1.30
   4   2   1   33.28    1.30
  -4  -2  -2   25.24    1.10
  -4  -2  -2   22.42    1.00
   4   2   2   24.71    1.02
   4   2   2   23.46    1.16
  -4  -2  -2   25.51    1.11
   4   2   2   24.94    1.05
  -4  -2  -2   24.99    1.07
  -4  -2  -3    0.30    0.37
  -4  -2  -3   -0.03    0.37
   4   2   3    0.32    0.41
  -4  -2  -3    0.42    0.33
  -4  -2  -4    0.51    0.40
   4   2   4    0.60    0.44
  -4  -2  -4    0.26    0.46
  -4  -2  -4    0.20    0.36
  -4  -2  -5   50.12    1.91
  -4  -2  -5   44.57    1.76
  -4  -2  -5   47.41    1.91
   4   2   5   48.60    1.89
  -4  -2  -6    2.49    0.50
  -4  -2  -6    2.47    0.44
  -4  -2  -6    1.87    0.47
  -4  -2  -6    2.56    0.53
   4   2   6    2.30    0.48
  -4  -2  -7   40.34    1.61
  -4  -2  -7   38.37    1.56
  -4  -2  -7   37.18    1.49
  -4  -2  -7   39.61    1.57
  -4  -2  -8   33.68    1.29
  -4  -2  -8   33.56    1.34
  -4  -2  -8   31.94    1.27
  -4  -2  -8   35.45    1.41
  -4  -2  -8   34.72    1.35
  -4  -2  -8   34.49    1.39
  -4  -2  -8   33.43    1.34
  -4  -2  -9    0.34    0.21
  -4  -2  -9    0.31    0.23
  -4  -2  -9    0.60    0.23
  -4  -2  -9    0.50    0.31
  -4  -2  -9    0.19    0.28
  -4  -2  -9    0.28    0.26
  -4  -2 -10    0.24    0.17
   4   3 -15   13.83    0.57
   4   3 -15   11.97    0.55
   4   3 -15   13.02    0.61
   4   3 -14    0.95    0.30
   4   3 -14   -0.02    0.33
   4   3 -14    0.55    0.29
   4   3 -14    1.07    0.37
   4   3 -13    9.69    0.67
   4   3 -13   10.77    0.70
   4   3 -13    9.29    0.61
   4   3 -13   10.50    0.68
   4   3 -13    8.85    0.68
   4   3 -12    0.28    0.37
   4   3 -12    0.20    0.40
   4   3 -12    0.17    0.40
   4   3 -11    3.74    0.63
   4   3 -11    4.40    0.57
   4   3 -11    4.16    0.58
   4   3 -10   17.76    1.05
   4   3 -10   19.15    1.05
   4   3 -10   20.07    1.05
   4   3  -9    4.72    0.65
   4   3  -9    5.23    0.66
   4   3  -9    5.75    0.60
   4   3  -9    5.46    0.58
   4   3  -8   20.62    0.94
  -4  -3   8   21.05    0.99
  -4  -3   8   19.05    0.93
   4   3  -8   20.55    1.07
   4   3  -8   21.16    1.05
   4   3  -8   20.12    1.01
   4   3  -8   18.11    1.05
   4   3  -8   20.18    0.91
   4   3  -8   20.38    0.95
   4   3  -7   16.26    0.82
  -4  -3   7   15.01    0.84
  -4  -3   7   14.36    0.80
   4   3  -7   15.73    0.91
   4   3  -7   15.61    0.84
   4   3  -7   15.80    0.85
   4   3  -7   14.62    0.87
   4   3  -7   15.22    0.82
   4   3  -6    2.28    0.48
  -4  -3   6    1.65    0.37
   4   3  -6    1.56    0.39
   4   3  -6    2.09    0.38
   4   3  -6    1.89    0.40
  -4  -3   5    6.10    0.52
   4   3  -5    7.15    0.61
   4   3  -5    7.00    0.56
   4   3  -5    6.40    0.50
   4   3  -5    6.27    0.55
   4   3  -5    6.69    0.55
   4   3  -4   48.47    1.78
   4   3  -4   48.82    1.70
   4   3  -4   50.52    1.79
  -4  -3   4   49.91    1.78
   4   3  -4   52.78    1.84
   4   3  -3  436.71   12.35
   4   3  -3  440.96   12.35
  -4  -3   3  430.57   12.32
   4   3  -3  453.72   12.40
   4   3  -2   14.00    0.78
  -4  -3   2   12.95    0.72
   4   3  -2   12.68    0.76
  -4  -3   2   12.06    0.72
   4   3  -1   60.76    2.07
  -4  -3   1   60.88    2.06
   4   3  -1   55.70    2.05
   4   3  -1   64.67    2.17
  -4  -3   1   58.08    2.05
   4   3   0   78.31    2.59
  -4  -3   0   81.18    2.62
  -4  -3   0   78.39    2.59
   4   3   0   76.49    2.59
  -4  -3   0   81.92    2.64
  -4  -3   0   76.77    2.57
   4   3   1    9.14    0.63
  -4  -3  -1   10.32    0.71
  -4  -3  -1   10.11    0.72
   4   3   1   10.26    0.68
  -4  -3  -1   10.08    0.68
  -4  -3  -1   10.11    0.64
  -4  -3  -1    9.88    0.64
  -4  -3  -2   13.82    0.84
   4   3   2   14.19    0.93
  -4  -3  -2   14.74    0.86
  -4  -3  -2   14.13    0.82
  -4  -3  -3   32.57    1.40
   4   3   3   33.11    1.50
  -4  -3  -3   33.41    1.46
  -4  -3  -3   31.38    1.40
  -4  -3  -4   13.27    0.82
  -4  -3  -4   13.30    0.90
   4   3   4   14.54    0.93
  -4  -3  -5    6.45    0.63
  -4  -3  -5    5.14    0.55
  -4  -3  -5    6.77    0.67
   4   3   5    6.22    0.63
  -4  -3  -5    6.05    0.61
  -4  -3  -6    0.74    0.37
  -4  -3  -6    0.75    0.33
   4   3   6    0.47    0.34
  -4  -3  -7   11.46    0.69
  -4  -3  -7    9.54    0.59
  -4  -3  -7   10.58    0.60
  -4  -3  -7   11.97    0.73
  -4  -3  -7    9.27    0.63
  -4  -3  -7   11.34    0.70
  -4  -3  -8   41.32    1.37
  -4  -3  -8   44.75    1.42
  -4  -3  -8   35.44    1.27
  -4  -3  -8   44.74    1.46
  -4  -3  -8   44.88    1.43
  -4  -3  -8   35.16    1.30
  -4  -3  -9    2.79    0.24
  -4  -3  -9    1.91    0.23
   4   4 -15    2.89    0.28
   4   4 -15    1.91    0.24
   4   4 -15    2.52    0.28
   4   4 -14   14.12    0.65
   4   4 -14   13.33    0.70
   4   4 -14   15.22    0.72
   4   4 -14   13.81    0.71
   4   4 -13   21.71    1.04
   4   4 -13   22.10    0.99
   4   4 -13   24.28    1.04
   4   4 -13   21.92    1.00
   4   4 -12   54.60    1.99
   4   4 -11   34.35    1.45
   4   4 -11   33.26    1.44
   4   4 -10   17.41    0.98
   4   4 -10   16.83    0.95
   4   4  -9    4.33    0.46
   4   4  -9    3.77    0.61
   4   4  -9    4.60    0.56
   4   4  -9    4.80    0.58
  -4  -4   8    7.57    0.65
  -4  -4   8    8.06    0.62
   4   4  -8    7.01    0.71
   4   4  -8    7.10    0.63
   4   4  -8    8.28    0.65
   4   4  -8    6.90    0.58
   4   4  -8    8.45    0.63
  -4  -4   7  132.76    4.15
  -4  -4   7  129.94    4.09
   4   4  -7  134.40    4.17
   4   4  -7  136.41    4.08
   4   4  -7  131.61    4.09
   4   4  -7  127.68    4.07
   4   4  -6    5.15    0.61
  -4  -4   6    6.52    0.62
  -4  -4   6    6.63    0.59
   4   4  -6    4.87    0.54
   4   4  -6    6.71    0.55
   4   4  -6    6.71    0.58
  -4  -4   6    6.60    0.56
   4   4  -6    6.71    0.62
   4   4  -5    0.27    0.45
  -4  -4   5   -0.10    0.36
  -4  -4   5    0.17    0.37
   4   4  -5   -0.06    0.33
   4   4  -5    0.32    0.40
  -4  -4   5    0.46    0.34
  -4  -4   4    2.64    0.46
  -4  -4   4    2.73    0.49
   4   4  -4    2.75    0.55
   4   4  -4    3.37    0.49
   4   4  -4    1.98    0.45
  -4  -4   4    2.94    0.46
  -4  -4   3    0.23    0.36
  -4  -4   3    0.24    0.39
   4   4  -3    0.41    0.47
   4   4  -3    0.49    0.37
   4   4  -3    0.06    0.39
  -4  -4   2   88.38    2.99
  -4  -4   2   88.43    2.95
   4   4  -2   89.40    2.96
  -4  -4   2   91.25    2.97
   4   4  -2   85.42    2.95
  -4  -4   1   35.23    1.51
  -4  -4   1   32.48    1.43
   4   4  -1   36.13    1.47
  -4  -4   1   36.23    1.50
  -4  -4   1   36.94    1.50
   4   4  -1   33.15    1.47
  -4  -4   0   13.50    0.84
  -4  -4   0   11.68    0.77
   4   4   0   13.31    0.80
  -4  -4   0   13.50    0.88
  -4  -4   0   13.80    0.87
   4   4   0   14.51    0.84
  -4  -4  -1    0.03    0.31
  -4  -4  -1   -0.16    0.37
  -4  -4  -1    0.56    0.46
   4   4   1   -0.06    0.36
  -4  -4  -1    0.26    0.41
   4   4   1   -0.12    0.33
  -4  -4  -2   33.08    1.48
  -4  -4  -2   37.12    1.54
   4   4   2   33.27    1.55
  -4  -4  -3    4.64    0.59
  -4  -4  -3    4.16    0.54
  -4  -4  -3    4.00    0.58
   4   4   3    3.74    0.57
  -4  -4  -4    7.36    0.68
   4   4   4    5.95    0.63
  -4  -4  -5   22.59    1.02
  -4  -4  -5   25.00    1.14
  -4  -4  -5   24.71    1.10
  -4  -4  -6    1.62    0.40
  -4  -4  -6    1.87    0.36
  -4  -4  -6    1.78    0.38
  -4  -4  -6    1.89    0.34
   4   4   6    1.24    0.29
  -4  -4  -7    2.95    0.31
  -4  -4  -7    3.23    0.33
  -4  -4  -7    3.25    0.35
  -4  -4  -7    2.23    0.26
   4   4   7    1.76    0.38
  -4  -4  -7    3.06    0.36
   4   5 -15    1.10    0.19
   4   5 -14    0.11    0.22
   4   5 -14    0.18    0.25
   4   5 -14   -0.09    0.24
   4   5 -14    0.27    0.24
   4   5 -13  106.13    3.22
   4   5 -13  106.80    3.23
   4   5 -13  105.74    3.23
   4   5 -13  100.37    3.17
   4   5 -12   43.02    1.60
   4   5 -12   43.87    1.64
   4   5 -12   41.79    1.56
   4   5 -10    0.22    0.44
   4   5 -10    0.99    0.42
   4   5 -10    0.67    0.37
  -4  -5   9   11.74    0.76
   4   5  -9   11.48    0.82
  -4  -5   9    9.24    0.70
   4   5  -9   10.55    0.75
   4   5  -9   11.26    0.76
   4   5  -9   13.03    0.77
   4   5  -9   10.49    0.70
   4   5  -9    9.85    0.69
  -4  -5   8    3.74    0.50
   4   5  -8    4.46    0.54
   4   5  -8    3.73    0.50
   4   5  -8    3.75    0.50
   4   5  -8    4.42    0.55
   4   5  -7    3.83    0.47
   4   5  -7    4.34    0.53
   4   5  -7    5.03    0.58
  -4  -5   7    3.30    0.52
   4   5  -7    4.57    0.60
  -4  -5   7    3.22    0.50
  -4  -5   7    4.08    0.54
   4   5  -6    1.16    0.42
   4   5  -6    1.09    0.42
  -4  -5   6    0.83    0.42
   4   5  -6    0.59    0.49
  -4  -5   6    0.78    0.44
  -4  -5   6    1.20    0.46
   4   5  -5  103.40    3.36
  -4  -5   5  107.10    3.39
   4   5  -5  102.31    3.35
  -4  -5   5  100.81    3.39
   4   5  -5  102.75    3.37
  -4  -5   5   96.53    3.33
   4   5  -4   10.36    0.76
   4   5  -4   10.29    0.77
  -4  -5   4   10.95    0.84
   4   5  -4    9.77    0.81
  -4  -5   4   11.10    0.81
   4   5  -3    0.22    0.40
   4   5  -3   -0.33    0.47
  -4  -5   3   -0.04    0.42
  -4  -5   3   -0.15    0.39
  -4  -5   3    0.04    0.39
   4   5  -3    0.68    0.49
   4   5  -2    7.16    0.64
  -4  -5   2    7.03    0.74
   4   5  -2    5.38    0.61
  -4  -5   2    7.35    0.65
  -4  -5   2    7.05    0.70
  -4  -5   2    7.23    0.65
   4   5  -2    7.18    0.76
   4   5  -1   21.04    1.07
  -4  -5   1   20.21    1.15
   4   5  -1   21.28    1.08
  -4  -5   1   21.15    1.13
  -4  -5   1   21.36    1.12
  -4  -5   1   20.58    1.09
   4   5   0    5.63    0.55
  -4  -5   0    5.35    0.57
   4   5   0    4.08    0.54
  -4  -5   0    5.08    0.63
  -4  -5   0    5.30    0.64
   4   5   1    3.79    0.62
  -4  -5  -1    3.58    0.58
  -4  -5  -1    3.91    0.58
   4   5   2   15.57    1.02
  -4  -5  -2   17.63    0.95
  -4  -5  -2   14.24    0.91
   4   5   2   15.33    0.97
  -4  -5  -2   15.59    0.95
   4   5   3    8.12    0.75
  -4  -5  -3    6.93    0.58
  -4  -5  -4    5.03    0.51
   4   5   4    4.69    0.59
  -4  -5  -4    4.92    0.44
  -4  -5  -4    4.52    0.49
  -4  -5  -4    4.50    0.48
   4   5   4    4.08    0.46
  -4  -5  -5    1.07    0.35
   4   5   5    1.25    0.41
  -4  -5  -5    1.02    0.32
  -4  -5  -5    1.56    0.33
   4   5   5    1.65    0.29
  -4  -5  -5    1.53    0.33
  -4  -5  -6    0.89    0.21
  -4  -5  -6    0.94    0.23
  -4  -5  -6    0.99    0.22
  -4  -5  -6    0.85    0.20
  -4  -5  -6    0.93    0.26
   4   6 -14    2.16    0.24
   4   6 -14    1.93    0.26
   4   6 -14    1.83    0.25
   4   6 -13   11.53    0.62
   4   6 -13   12.07    0.61
   4   6 -13   13.63    0.65
   4   6 -12   25.09    1.03
   4   6 -12   24.83    1.06
   4   6 -11    0.37    0.31
   4   6 -11    1.03    0.36
   4   6 -10    3.20    0.43
   4   6 -10    3.21    0.51
   4   6 -10    4.10    0.48
   4   6  -9    2.80    0.45
   4   6  -9    2.82    0.50
  -4  -6   9    2.66    0.45
   4   6  -8   84.12    2.75
  -4  -6   8   80.48    2.75
  -4  -6   8   76.36    2.75
   4   6  -8   82.41    2.77
  -4  -6   8   78.79    2.76
   4   6  -7   11.94    0.79
  -4  -6   7   11.74    0.81
   4   6  -7   11.08    0.79
  -4  -6   7   11.24    0.83
   4   6  -7   13.29    0.85
  -4  -6   7   11.50    0.82
   4   6  -6    0.19    0.38
   4   6  -6    0.11    0.40
  -4  -6   6    0.08    0.41
   4   6  -6    0.63    0.46
  -4  -6   6    0.64    0.41
  -4  -6   6    0.82    0.45
   4   6  -5   17.74    1.02
   4   6  -5   16.44    1.00
  -4  -6   5   18.14    1.06
   4   6  -5   18.33    1.03
  -4  -6   5   16.68    1.01
   4   6  -4   67.38    2.38
  -4  -6   4   63.13    2.36
   4   6  -4   67.02    2.39
  -4  -6   4   65.88    2.44
   4   6  -4   65.74    2.38
  -4  -6   4   65.16    2.41
   4   6  -3   -0.08    0.38
  -4  -6   3    0.62    0.57
   4   6  -3    0.07    0.42
  -4  -6   3    0.04    0.42
  -4  -6   3    0.12    0.38
  -4  -6   3    0.04    0.40
   4   6  -3    0.80    0.51
   4   6  -2   70.96    2.46
  -4  -6   2   71.02    2.55
  -4  -6   2   69.61    2.49
   4   6  -2   68.83    2.44
  -4  -6   2   68.85    2.50
   4   6  -2   73.44    2.51
  -4  -6   2   64.08    2.45
   4   6  -1    0.67    0.36
  -4  -6   1    0.73    0.38
  -4  -6   1    0.95    0.40
   4   6  -1    0.49    0.48
  -4  -6   1    0.19    0.41
  -4  -6   1    0.11    0.48
   4   6   0   37.04    1.46
   4   6   0   38.36    1.60
   4   6   1    2.60    0.51
  -4  -6  -1    2.16    0.43
  -4  -6  -1    2.66    0.48
  -4  -6  -1    2.40    0.48
   4   6   1    2.36    0.49
   4   6   2    0.03    0.39
  -4  -6  -2   -0.02    0.33
  -4  -6  -2    0.18    0.31
  -4  -6  -2    0.66    0.35
  -4  -6  -2   -0.06    0.34
   4   6   2    0.15    0.34
   4   6   3    6.49    0.54
  -4  -6  -3    5.37    0.42
  -4  -6  -3    6.65    0.50
  -4  -6  -3    6.37    0.45
   4   6   3    5.58    0.47
  -4  -6  -4    1.94    0.32
  -4  -6  -4    2.94    0.32
  -4  -6  -4    2.85    0.32
   4   6   4    2.59    0.27
   4   6   4    2.76    0.35
  -4  -6  -5    0.39    0.14
   4   7 -13   18.83    0.71
   4   7 -13   18.74    0.72
   4   7 -12    2.00    0.30
   4   7 -12    2.43    0.25
   4   7 -11    0.59    0.21
   4   7 -11    0.25    0.27
  -4  -7  10    0.25    0.25
   4   7 -10    0.44    0.29
  -4  -7   9   19.29    0.94
   4   7  -9   18.85    0.91
   4   7  -9   18.00    0.86
   4   7  -9   17.57    0.87
   4   7  -8    0.40    0.37
  -4  -7   8    0.72    0.37
   4   7  -8    0.48    0.29
   4   7  -8    0.09    0.35
   4   7  -7   12.41    0.79
  -4  -7   7   12.99    0.84
   4   7  -7   14.04    0.81
   4   7  -6   16.94    0.96
  -4  -7   6   17.13    0.99
   4   7  -6   19.73    0.97
   4   7  -5    3.27    0.49
   4   7  -5    2.49    0.47
  -4  -7   5    2.85    0.51
   4   7  -4   -0.23    0.39
   4   7  -4    0.09    0.39
  -4  -7   4   -0.18    0.39
  -4  -7   3   25.94    1.20
   4   7  -3   25.39    1.16
  -4  -7   3   25.34    1.20
   4   7  -3   24.78    1.17
   4   7  -2    0.56    0.38
  -4  -7   2    0.25    0.35
   4   7  -2    0.39    0.33
  -4  -7   2    0.57    0.37
  -4  -7   2    0.72    0.45
   4   7  -1   35.86    1.36
  -4  -7   1   34.36    1.38
   4   7  -1   32.80    1.27
  -4  -7   1   33.81    1.39
  -4  -7   1   30.63    1.24
   4   7   0   14.63    0.78
  -4  -7   0   14.39    0.79
   4   7   0   14.53    0.80
  -4  -7   0   14.58    0.79
   4   7   1   26.67    1.01
  -4  -7  -1   28.20    1.03
  -4  -7  -1   29.34    1.06
   4   7   1   29.02    1.05
  -4  -7  -2   49.05    1.32
   4   7   2   52.55    1.31
  -4  -7  -3    2.53    0.23
   4   8 -11    2.05    0.21
   4   8 -11    1.83    0.21
   4   8 -10   15.69    0.55
   4   8 -10   13.36    0.53
   4   8  -9   23.92    0.84
  -4  -8   9   26.10    0.96
   4   8  -9   23.75    0.85
  -4  -8   9   21.06    0.97
  -4  -8   9   20.46    0.87
   4   8  -9   24.90    0.92
  -4  -8   8   32.00    1.33
  -4  -8   8   34.69    1.26
  -4  -8   8   35.66    1.33
  -4  -8   7   22.34    0.98
  -4  -8   7   21.34    0.90
   4   8  -7   22.32    0.94
  -4  -8   7   21.87    0.96
  -4  -8   6    4.76    0.52
  -4  -8   6    3.93    0.43
   4   8  -6    5.26    0.48
   4   8  -6    3.38    0.37
  -4  -8   6    5.33    0.49
  -4  -8   5    1.40    0.41
   4   8  -5    1.32    0.35
  -4  -8   5    0.88    0.32
   4   8  -5    0.91    0.30
  -4  -8   5    1.02    0.34
  -4  -8   4    1.71    0.40
   4   8  -4    1.36    0.33
  -4  -8   4    1.56    0.36
   4   8  -4    1.03    0.29
  -4  -8   4    0.76    0.32
  -4  -8   3    6.93    0.54
  -4  -8   3    5.95    0.49
   4   8  -3    6.24    0.47
  -4  -8   3    6.06    0.47
   4   8  -3    6.00    0.44
   4   8  -2   17.05    0.76
  -4  -8   2   14.77    0.73
   4   8  -2   13.65    0.65
  -4  -8   2   15.81    0.74
  -4  -8   1    1.56    0.29
   4   8  -1    1.22    0.27
  -4  -8   1    1.32    0.28
   4   8   0    2.40    0.25
  -4  -8   0    2.01    0.25
  -4  -9   8    9.28    0.41
   4   9  -7    0.91    0.19
  -4  -9   7    0.35    0.19
  -4  -9   6    7.83    0.38
   4   9  -6    8.59    0.42
  -4  -9   6    8.52    0.42
   4   9  -5    1.69    0.21
  -4  -9   5    1.47    0.20
  -4  -9   5    1.47    0.21
  -4  -9   4   24.02    0.84
  -4  -9   4   27.48    0.86
   5 -10  -1    3.28    0.22
   5 -10   0   10.03    0.46
  -5  10  -1    0.46    0.19
   5 -10   1    0.61    0.20
  -5  10  -2    3.51    0.30
   5 -10   2    2.98    0.29
  -5  10  -3    0.40    0.20
   5 -10   3    0.58    0.21
  -5  10  -4    7.87    0.41
   5 -10   4    7.85    0.42
   5 -10   5    4.80    0.31
   5 -10   6    4.43    0.26
   5  -9  -4    5.73    0.34
   5  -9  -3   16.47    0.66
   5  -9  -3   19.11    0.77
   5  -9  -3   20.66    0.76
   5  -9  -2    6.76    0.46
   5  -9  -2    6.90    0.47
   5  -9  -2    5.16    0.39
   5  -9  -2    5.51    0.40
   5  -9  -2    6.45    0.48
  -5   9   2    6.40    0.37
   5  -9  -1    2.10    0.32
   5  -9  -1    2.25    0.36
   5  -9  -1    2.62    0.34
   5  -9  -1    3.51    0.40
  -5   9   1    2.48    0.33
   5  -9   0   39.63    1.44
   5  -9   0   38.65    1.52
   5  -9   0   41.96    1.47
   5  -9   0   42.31    1.54
  -5   9   0   43.80    1.49
   5  -9   1    7.62    0.50
  -5   9  -1    9.27    0.62
   5  -9   1    8.79    0.63
   5  -9   1    9.08    0.58
   5  -9   1    9.80    0.64
  -5   9  -1   10.15    0.61
   5  -9   2    4.39    0.46
  -5   9  -2    4.04    0.45
   5  -9   2    4.52    0.43
  -5   9  -2    4.09    0.45
   5  -9   2    3.26    0.42
  -5   9  -2    3.74    0.33
   5  -9   3    4.32    0.45
  -5   9  -3    4.47    0.47
  -5   9  -3    4.56    0.47
   5  -9   3    4.50    0.48
  -5   9  -3    5.34    0.42
   5  -9   4    2.36    0.33
  -5   9  -4    2.55    0.37
  -5   9  -4    1.83    0.35
  -5   9  -4    1.92    0.32
   5  -9   4    1.96    0.38
  -5   9  -5   32.07    1.18
  -5   9  -5   29.62    1.12
   5  -9   5   30.44    1.20
  -5   9  -5   30.30    1.14
  -5   9  -6    0.33    0.25
  -5   9  -6    0.09    0.22
  -5   9  -6    0.10    0.24
   5  -9   6    0.06    0.25
   5  -9   6    0.65    0.30
  -5   9  -7    1.69    0.29
   5  -9   7    2.55    0.32
  -5   9  -7    2.73    0.31
   5  -9   7    2.58    0.31
   5  -9   8    1.13    0.22
  -5   9  -8    0.68    0.21
   5  -9   8    0.83    0.22
   5  -8  -6   20.99    0.78
   5  -8  -6   19.55    0.73
   5  -8  -5    7.57    0.45
   5  -8  -5    7.83    0.50
   5  -8  -5    8.47    0.47
   5  -8  -5    8.74    0.57
   5  -8  -4   -0.17    0.35
   5  -8  -4    0.09    0.24
   5  -8  -4    0.05    0.25
   5  -8  -4    0.16    0.28
   5  -8  -4    0.41    0.24
   5  -8  -4    0.10    0.30
   5  -8  -4    0.32    0.28
   5  -8  -3    2.49    0.45
   5  -8  -3    2.28    0.33
   5  -8  -3    2.39    0.40
   5  -8  -3    2.87    0.40
   5  -8  -3    2.63    0.36
   5  -8  -3    2.44    0.41
  -5   8   3    2.08    0.33
   5  -8  -3    2.48    0.37
   5  -8  -2    5.67    0.57
   5  -8  -2    5.08    0.43
   5  -8  -2    6.89    0.61
   5  -8  -2    5.58    0.55
   5  -8  -2    6.46    0.59
  -5   8   2    6.15    0.51
   5  -8  -1   12.90    0.84
   5  -8  -1   12.96    0.79
   5  -8  -1   12.11    0.79
   5  -8  -1   12.53    0.82
   5  -8   0    0.14    0.38
   5  -8   0    0.72    0.43
   5  -8   1   10.89    0.74
   5  -8   1   11.78    0.82
   5  -8   2    3.25    0.43
   5  -8   2    3.04    0.50
  -5   8  -3    2.56    0.49
   5  -8   3    2.73    0.46
  -5   8  -4   -0.15    0.37
   5  -8   4   -0.31    0.35
  -5   8  -4    0.03    0.40
  -5   8  -5   40.27    1.59
  -5   8  -5   37.79    1.48
  -5   8  -5   40.36    1.54
   5  -8   5   39.28    1.62
  -5   8  -6    2.34    0.41
  -5   8  -6    2.24    0.35
  -5   8  -6    2.96    0.43
   5  -8   6    2.40    0.43
  -5   8  -7    0.29    0.31
  -5   8  -7    0.25    0.31
   5  -8   7    0.14    0.35
  -5   8  -8    1.20    0.32
  -5   8  -8    1.33    0.31
   5  -8   8    1.20    0.33
  -5   8  -9   23.86    0.86
   5  -8   9   24.41    0.92
   5  -8  10   22.75    0.83
   5  -8  10   26.20    0.86
   5  -7  -8    2.05    0.24
   5  -7  -8    2.15    0.24
   5  -7  -8    2.14    0.27
   5  -7  -7    1.06    0.29
   5  -7  -7    1.76    0.35
   5  -7  -7    1.41    0.33
   5  -7  -7    0.81    0.26
   5  -7  -6    2.30    0.39
   5  -7  -6    1.48    0.31
   5  -7  -6    2.19    0.43
   5  -7  -6    1.78    0.33
   5  -7  -6    1.63    0.41
   5  -7  -5    0.07    0.39
   5  -7  -5    0.37    0.29
   5  -7  -5    0.34    0.31
   5  -7  -5   -0.06    0.35
   5  -7  -5    0.27    0.27
   5  -7  -5    0.37    0.33
   5  -7  -5    0.06    0.34
   5  -7  -4    1.47    0.41
   5  -7  -4    1.24    0.35
   5  -7  -4    1.59    0.35
   5  -7  -3   -0.15    0.40
   5  -7  -3    0.04    0.40
   5  -7  -3    0.26    0.39
   5  -7  -3   -0.03    0.32
   5  -7  -3    0.04    0.47
   5  -7  -2    5.08    0.66
   5  -7  -2    4.49    0.59
   5  -7  -2    4.87    0.57
   5  -7  -2    5.30    0.59
   5  -7  -2    4.88    0.54
   5  -7  -2    4.91    0.52
  -5   7   2    4.71    0.53
   5  -7  -1    0.83    0.47
   5  -7  -1    0.63    0.42
   5  -7  -1    0.32    0.37
  -5   7   1    0.85    0.40
   5  -7  -1    1.05    0.49
   5  -7   0   31.71    1.42
   5  -7   0   33.10    1.44
  -5   7   0   30.54    1.38
   5  -7   0   29.35    1.41
   5  -7   1    0.61    0.43
   5  -7   1    0.26    0.40
  -5   7  -1    0.70    0.40
  -5   7  -1    0.38    0.35
   5  -7   1    0.42    0.42
   5  -7   2   -0.25    0.43
   5  -7   2    0.43    0.39
  -5   7  -2   -0.15    0.41
  -5   7  -2   -0.24    0.37
   5  -7   2   -0.36    0.41
  -5   7  -3   11.58    0.79
   5  -7   3   11.31    0.83
   5  -7   3   11.52    0.85
  -5   7  -3   11.42    0.80
   5  -7   3    9.84    0.77
  -5   7  -3   12.82    0.87
  -5   7  -4   38.80    1.60
   5  -7   4   35.06    1.58
   5  -7   4   41.32    1.68
  -5   7  -4   38.35    1.56
   5  -7   4   34.73    1.50
  -5   7  -4   40.87    1.65
  -5   7  -5   54.05    2.00
   5  -7   5   48.91    1.97
   5  -7   5   53.14    2.06
  -5   7  -5   54.01    1.94
  -5   7  -5   55.78    2.05
  -5   7  -6    3.27    0.45
  -5   7  -6    3.33    0.52
   5  -7   7    3.13    0.48
  -5   7  -7    2.23    0.41
  -5   7  -7    2.51    0.44
  -5   7  -7    2.90    0.49
  -5   7  -8    7.34    0.59
  -5   7  -8    8.47    0.58
  -5   7  -8    7.53    0.53
   5  -7   8    7.40    0.61
  -5   7  -9    3.18    0.40
  -5   7  -9    3.24    0.29
  -5   7  -9    4.56    0.38
   5  -7   9    3.91    0.44
  -5   7  -9    3.91    0.36
  -5   7 -10    6.40    0.43
  -5   7 -10    6.00    0.35
   5  -7  10    7.07    0.46
  -5   7 -10    6.19    0.31
   5  -6 -10   46.43    1.43
   5  -6  -9    7.93    0.45
   5  -6  -9    8.91    0.52
   5  -6  -9    7.99    0.54
   5  -6  -9    8.54    0.49
   5  -6  -8   30.68    1.22
   5  -6  -8   33.35    1.29
   5  -6  -8   30.58    1.17
   5  -6  -8   31.94    1.22
   5  -6  -7   11.07    0.65
   5  -6  -7   10.19    0.72
   5  -6  -7   11.99    0.79
   5  -6  -7   12.42    0.78
   5  -6  -7   13.21    0.72
   5  -6  -6   15.29    0.83
   5  -6  -6   16.23    0.86
   5  -6  -5    5.14    0.56
   5  -6  -5    5.92    0.61
   5  -6  -5    5.39    0.51
   5  -6  -5    6.06    0.61
   5  -6  -5    5.57    0.67
   5  -6  -5    5.45    0.53
   5  -6  -4   16.67    0.88
   5  -6  -4   18.22    1.08
   5  -6  -4   16.08    0.98
   5  -6  -4   18.46    0.99
  -5   6   4   16.75    0.89
   5  -6  -4   16.30    0.99
   5  -6  -3    3.91    0.61
   5  -6  -3    3.73    0.46
   5  -6  -3    4.76    0.59
   5  -6  -3    3.26    0.50
  -5   6   3    4.24    0.49
   5  -6  -3    4.72    0.61
   5  -6  -2   16.30    1.00
   5  -6  -2   15.85    0.96
   5  -6  -2   17.57    0.97
  -5   6   2   16.32    0.94
   5  -6  -1    6.17    0.66
   5  -6  -1    6.79    0.66
   5  -6  -1    7.54    0.66
  -5   6   1    7.05    0.65
   5  -6  -1    7.41    0.71
   5  -6   0    0.81    0.45
   5  -6   0    0.69    0.44
   5  -6   0    0.53    0.41
  -5   6   0    0.40    0.35
  -5   6   0    0.73    0.42
   5  -6   0    0.53    0.45
   5  -6   1   25.61    1.24
   5  -6   1   26.34    1.32
  -5   6  -1   27.41    1.24
   5  -6   1   27.51    1.31
  -5   6  -1   30.10    1.34
   5  -6   1   26.71    1.30
   5  -6   2    8.52    0.69
   5  -6   2    9.90    0.79
  -5   6  -2   10.93    0.77
   5  -6   2    9.78    0.79
  -5   6  -2   10.15    0.75
   5  -6   2    9.77    0.75
   5  -6   3   38.88    1.66
  -5   6  -3   38.66    1.62
   5  -6   3   40.15    1.69
  -5   6  -3   38.87    1.61
   5  -6   3   37.10    1.58
  -5   6  -3   38.59    1.64
  -5   6  -4   32.35    1.36
   5  -6   4   27.44    1.35
  -5   6  -4   30.83    1.38
   5  -6   4   29.68    1.44
  -5   6  -4   29.22    1.32
   5  -6   4   30.40    1.46
  -5   6  -5    6.79    0.65
  -5   6  -5    7.38    0.67
   5  -6   5    6.79    0.69
  -5   6  -5    6.70    0.59
   5  -6   5    7.13    0.71
  -5   6  -5    7.74    0.69
  -5   6  -6   10.35    0.74
  -5   6  -6    9.57    0.74
   5  -6   6    9.15    0.80
   5  -6   6   11.27    0.83
  -5   6  -6   10.98    0.79
  -5   6  -7    6.20    0.62
   5  -6   8    1.71    0.48
  -5   6  -8    2.35    0.44
  -5   6  -8    1.90    0.39
   5  -6   8    2.30    0.46
  -5   6  -8    2.33    0.46
  -5   6  -9    8.91    0.56
  -5   6  -9    9.93    0.64
   5  -6   9    9.27    0.67
   5  -6   9    9.67    0.64
  -5   6  -9   10.44    0.67
  -5   6 -10    4.38    0.41
   5  -6  10    3.78    0.42
  -5   6 -10    4.14    0.39
  -5   6 -10    4.05    0.37
   5  -6  11    0.45    0.22
  -5   6 -11    0.48    0.19
  -5   6 -11    0.40    0.17
   5  -5 -11   66.63    2.03
   5  -5 -11   69.20    2.06
   5  -5 -10    2.94    0.36
   5  -5 -10    2.86    0.37
   5  -5 -10    2.93    0.38
   5  -5  -9    0.65    0.29
   5  -5  -9    0.94    0.34
   5  -5  -9    0.36    0.37
   5  -5  -9    0.76    0.39
   5  -5  -9    0.64    0.27
   5  -5  -9    1.05    0.36
   5  -5  -8    1.28    0.39
   5  -5  -8    0.92    0.39
   5  -5  -8    0.75    0.36
   5  -5  -8    1.24    0.43
   5  -5  -8    0.80    0.30
   5  -5  -7    3.80    0.53
   5  -5  -7    3.19    0.49
   5  -5  -7    4.41    0.56
   5  -5  -7    3.20    0.50
   5  -5  -6    9.39    0.72
   5  -5  -6   12.54    0.80
   5  -5  -6   10.45    0.83
   5  -5  -6   11.27    0.74
   5  -5  -6   11.55    0.79
   5  -5  -6   10.52    0.79
   5  -5  -6    9.56    0.66
   5  -5  -5  485.20   13.50
   5  -5  -5  481.92   13.50
   5  -5  -5  443.36   13.30
   5  -5  -5  492.52   13.47
   5  -5  -5  487.14   13.35
   5  -5  -5  471.51   13.59
   5  -5  -5  475.40   13.42
   5  -5  -4   -0.03    0.34
   5  -5  -4   -0.15    0.43
   5  -5  -4    0.12    0.40
   5  -5  -4   -0.04    0.42
   5  -5  -4    0.11    0.37
  -5   5   4    0.23    0.35
   5  -5  -3   12.37    0.73
   5  -5  -3   14.95    0.92
   5  -5  -3   13.09    0.89
   5  -5  -3   13.99    0.86
   5  -5  -3   14.08    0.83
  -5   5   3   14.44    0.86
   5  -5  -2    8.95    0.74
   5  -5  -2    8.08    0.70
   5  -5  -2    9.71    0.73
   5  -5  -2    9.10    0.70
  -5   5   2    8.46    0.68
   5  -5  -1   19.81    1.02
   5  -5  -1   18.97    1.03
   5  -5  -1   17.75    0.99
  -5   5   1   16.45    0.88
   5  -5  -1   17.92    0.98
   5  -5  -1   18.30    0.95
  -5   5   1   17.53    0.99
   5  -5   0   21.60    1.08
   5  -5   0   21.65    1.08
   5  -5   0   19.78    1.02
  -5   5   0   19.26    0.99
   5  -5   0   20.37    1.07
   5  -5   0   21.46    1.06
  -5   5   0   19.80    1.05
   5  -5   1   19.06    1.02
   5  -5   1   19.54    1.02
   5  -5   1   18.15    0.97
  -5   5  -1   17.58    0.97
   5  -5   1   20.78    1.05
   5  -5   1   18.47    0.98
  -5   5  -1   21.02    1.07
   5  -5   1   19.72    1.10
   5  -5   2   58.34    2.11
   5  -5   2   57.26    2.10
   5  -5   2   58.98    2.04
  -5   5  -2   56.51    2.10
   5  -5   2   54.54    2.12
   5  -5   2   59.87    2.13
   5  -5   2   58.35    2.20
  -5   5  -2   57.39    2.13
   5  -5   2   56.96    2.13
   5  -5   3   66.06    2.27
  -5   5  -3   62.37    2.29
   5  -5   3   62.17    2.29
   5  -5   3   65.99    2.35
   5  -5   3   62.53    2.31
  -5   5  -3   64.30    2.28
   5  -5   3   65.85    2.40
   5  -5   3   58.15    2.20
  -5   5  -3   65.81    2.30
  -5   5  -4  194.88    6.04
   5  -5   4  199.62    6.06
   5  -5   4  197.40    6.06
  -5   5  -4  199.59    5.98
   5  -5   4  205.99    6.13
  -5   5  -4  204.07    6.04
  -5   5  -5   20.18    1.08
  -5   5  -5   21.51    1.12
   5  -5   5   19.08    1.16
   5  -5   5   20.44    1.15
  -5   5  -5   21.90    1.03
   5  -5   5   21.08    1.19
  -5   5  -5   21.85    1.13
   5  -5   6   18.14    1.08
  -5   5  -6   15.27    0.96
  -5   5  -6   16.70    0.96
   5  -5   6   16.90    1.04
   5  -5   6   15.04    1.00
   5  -5   7    1.48    0.52
  -5   5  -7    1.78    0.51
   5  -5   7    1.24    0.47
  -5   5  -7    1.67    0.42
   5  -5   7    2.27    0.53
  -5   5  -7    1.30    0.43
  -5   5  -8    0.69    0.43
   5  -5   9   -0.20    0.42
  -5   5  -9    0.38    0.38
  -5   5  -9    0.49    0.26
   5  -5   9    0.67    0.38
  -5   5  -9    0.25    0.36
   5  -5  10    0.89    0.36
  -5   5 -10    1.02    0.34
   5  -5  10    0.73    0.30
  -5   5 -10    1.23    0.31
  -5   5 -10    0.82    0.33
   5  -5  11    1.49    0.28
  -5   5 -11    1.81    0.29
  -5   5 -11    2.15    0.28
   5  -4 -12    0.45    0.22
   5  -4 -11    0.59    0.23
   5  -4 -11    0.09    0.27
   5  -4 -11    0.29    0.28
   5  -4 -11    0.20    0.29
   5  -4 -10    0.02    0.29
   5  -4 -10    0.28    0.34
   5  -4 -10   -0.03    0.33
   5  -4 -10    0.21    0.36
   5  -4 -10    0.13    0.33
   5  -4 -10    0.24    0.38
   5  -4  -9   56.33    2.03
   5  -4  -9   59.60    2.08
   5  -4  -8    4.47    0.58
   5  -4  -8    5.92    0.64
   5  -4  -8    5.13    0.55
   5  -4  -8    4.37    0.56
   5  -4  -8    5.20    0.55
   5  -4  -7   33.38    1.44
   5  -4  -7   31.98    1.46
   5  -4  -7   35.47    1.42
   5  -4  -7   33.22    1.49
   5  -4  -7   32.24    1.42
   5  -4  -7   33.28    1.46
   5  -4  -7   33.06    1.41
   5  -4  -7   32.90    1.49
   5  -4  -6  593.11   17.03
   5  -4  -6  622.72   16.99
   5  -4  -6  613.10   17.15
   5  -4  -6  600.89   17.08
   5  -4  -6  602.01   17.07
   5  -4  -6  618.55   17.10
   5  -4  -6  608.05   17.04
   5  -4  -6  623.30   17.10
   5  -4  -5  154.84    4.78
   5  -4  -5  161.65    4.85
   5  -4  -5  163.40    4.96
   5  -4  -5  164.63    4.95
   5  -4  -5  161.96    4.92
   5  -4  -5  162.05    4.87
  -5   4   5  154.13    4.83
   5  -4  -5  166.14    4.94
   5  -4  -4    0.07    0.29
   5  -4  -4    0.31    0.41
   5  -4  -4    0.06    0.38
   5  -4  -4   -0.13    0.37
   5  -4  -4   -0.04    0.39
   5  -4  -4   -0.10    0.40
   5  -4  -4    0.42    0.50
   5  -4  -4   -0.06    0.30
  -5   4   4   -0.03    0.32
   5  -4  -3    0.10    0.32
   5  -4  -3    0.19    0.30
   5  -4  -3    0.14    0.40
   5  -4  -3    0.10    0.38
   5  -4  -3   -0.16    0.33
   5  -4  -3    0.41    0.39
   5  -4  -3    0.32    0.32
  -5   4   3    0.19    0.36
   5  -4  -2  140.61    4.18
   5  -4  -2  128.09    4.02
   5  -4  -2  124.47    4.01
   5  -4  -2  143.63    4.22
   5  -4  -2  139.55    4.10
   5  -4  -2  135.06    4.16
   5  -4  -2  141.93    4.20
   5  -4  -2  132.36    4.10
  -5   4   2  135.76    4.05
  -5   4   2  133.67    4.18
   5  -4  -1   85.08    2.78
   5  -4  -1   87.14    2.81
   5  -4  -1   85.77    2.73
   5  -4  -1   85.40    2.76
  -5   4   1   81.54    2.71
   5  -4  -1   86.50    2.81
   5  -4  -1   82.70    2.71
   5  -4  -1   79.66    2.71
  -5   4   1   83.53    2.81
   5  -4   0  145.72    4.41
   5  -4   0  151.71    4.45
   5  -4   0  138.44    4.35
   5  -4   0  145.37    4.37
  -5   4   0  137.58    4.36
   5  -4   0  150.29    4.45
   5  -4   0  149.21    4.38
   5  -4   0  140.90    4.37
  -5   4   0  146.22    4.46
   5  -4   0  138.00    4.42
   5  -4   1   31.02    1.29
   5  -4   1   31.83    1.30
   5  -4   1   28.11    1.21
  -5   4  -1   29.03    1.28
   5  -4   1   29.99    1.30
   5  -4   1   30.56    1.28
   5  -4   1   28.33    1.27
   5  -4   1   30.74    1.34
  -5   4  -1   33.21    1.34
   5  -4   2    2.91    0.42
   5  -4   2    2.65    0.41
   5  -4   2    2.71    0.39
   5  -4   2    2.65    0.46
   5  -4   2    2.95    0.46
   5  -4   2    2.90    0.49
  -5   4  -2    2.92    0.48
  -5   4  -2    2.87    0.45
   5  -4   2    3.24    0.54
   5  -4   3  210.76    6.09
  -5   4  -3  198.42    6.15
   5  -4   3  206.27    6.17
   5  -4   3  206.42    6.15
  -5   4  -3  211.91    6.13
   5  -4   3  208.08    6.20
  -5   4  -3  218.53    6.14
   5  -4   3  193.31    6.01
   5  -4   4  101.78    3.19
  -5   4  -4  101.83    3.25
  -5   4  -4   97.73    3.19
   5  -4   4   95.49    3.27
   5  -4   4   99.57    3.33
   5  -4   4  102.16    3.31
  -5   4  -4   97.34    3.27
  -5   4  -5   47.47    1.86
   5  -4   5   49.51    1.92
   5  -4   5   48.18    1.94
  -5   4  -5   46.90    1.87
  -5   4  -5   48.20    1.88
   5  -4   6    1.55    0.51
  -5   4  -6    1.20    0.44
   5  -4   6    0.80    0.49
  -5   4  -6    1.03    0.52
  -5   4  -7    0.54    0.41
  -5   4  -7    0.66    0.36
   5  -4   7    0.45    0.43
   5  -4   7    0.08    0.46
  -5   4  -7    0.37    0.47
  -5   4  -8   44.85    1.84
   5  -4   8   46.67    1.88
  -5   4  -8   50.62    1.87
  -5   4  -9   66.51    2.37
  -5   4  -9   68.66    2.40
   5  -4   9   73.84    2.43
  -5   4 -10    0.60    0.30
  -5   4 -10    0.53    0.32
  -5   4 -10    0.70    0.26
   5  -4  10    0.54    0.36
  -5   4 -10    0.94    0.37
   5  -4  10    0.20    0.30
  -5   4 -11    0.09    0.21
   5  -4  11    0.31    0.24
  -5   4 -11    0.43    0.26
   5  -4  11    0.14    0.19
  -5   4 -11    0.24    0.17
   5  -3 -12    4.66    0.37
   5  -3 -12    4.81    0.43
   5  -3 -12    5.14    0.46
   5  -3 -11    2.64    0.37
   5  -3 -11    3.04    0.44
   5  -3 -11    3.97    0.44
   5  -3 -11    3.56    0.47
   5  -3 -11    3.72    0.48
   5  -3 -11    3.55    0.47
   5  -3 -10    7.30    0.57
   5  -3 -10    8.55    0.68
   5  -3 -10    6.92    0.61
   5  -3  -9    1.24    0.37
   5  -3  -9    0.95    0.43
   5  -3  -9    0.85    0.48
   5  -3  -9    0.86    0.46
   5  -3  -9    1.12    0.42
   5  -3  -9    1.06    0.47
   5  -3  -9    1.03    0.44
   5  -3  -8    4.81    0.50
   5  -3  -8    4.82    0.59
   5  -3  -8    5.29    0.66
   5  -3  -8    3.44    0.47
   5  -3  -8    4.52    0.49
   5  -3  -8    3.88    0.54
   5  -3  -8    4.06    0.58
   5  -3  -8    3.76    0.50
   5  -3  -8    4.72    0.56
   5  -3  -7   12.96    0.77
   5  -3  -7   10.97    0.77
   5  -3  -7    9.26    0.73
   5  -3  -7   11.10    0.73
   5  -3  -7   12.23    0.78
   5  -3  -7    9.77    0.75
   5  -3  -7    9.88    0.69
   5  -3  -7   12.24    0.86
   5  -3  -6    0.77    0.37
   5  -3  -6    0.03    0.37
   5  -3  -6    0.37    0.36
   5  -3  -6    0.46    0.38
   5  -3  -6    0.70    0.46
   5  -3  -6    0.31    0.31
   5  -3  -6    0.54    0.42
   5  -3  -6    0.54    0.36
   5  -3  -6    0.44    0.35
   5  -3  -5   53.28    1.92
   5  -3  -5   53.19    1.95
   5  -3  -5   52.86    1.85
   5  -3  -5   56.87    1.96
   5  -3  -5   55.93    1.99
   5  -3  -5   60.66    2.05
   5  -3  -5   56.83    1.96
   5  -3  -5   49.85    1.86
   5  -3  -5   55.21    1.98
  -5   3   5   54.64    1.95
   5  -3  -4  190.34    5.38
   5  -3  -4  170.14    5.33
   5  -3  -4  178.02    5.34
   5  -3  -4  176.89    5.34
   5  -3  -4  185.93    5.41
   5  -3  -4  196.92    5.45
   5  -3  -4  180.30    5.34
  -5   3   4  177.15    5.31
   5  -3  -4  179.46    5.29
   5  -3  -4  177.43    5.38
   5  -3  -3   13.04    0.76
   5  -3  -3   12.52    0.72
   5  -3  -3   12.87    0.74
   5  -3  -3   13.19    0.72
   5  -3  -3   13.32    0.77
   5  -3  -3   13.93    0.78
   5  -3  -3   14.36    0.80
   5  -3  -3   14.31    0.83
   5  -3  -3   13.54    0.69
   5  -3  -3   14.55    0.81
   5  -3  -2    3.09    0.42
   5  -3  -2    3.16    0.45
   5  -3  -2    2.75    0.45
   5  -3  -2    4.10    0.49
   5  -3  -2    3.53    0.46
   5  -3  -2    3.51    0.41
   5  -3  -2    3.55    0.42
   5  -3  -2    2.64    0.36
   5  -3  -2    3.29    0.39
   5  -3  -2    3.30    0.42
   5  -3  -1   17.54    0.88
   5  -3  -1   15.97    0.83
   5  -3  -1   15.57    0.82
   5  -3  -1   16.08    0.82
   5  -3  -1   16.94    0.85
   5  -3  -1   15.14    0.79
   5  -3  -1   14.99    0.82
   5  -3   0    8.57    0.60
   5  -3   0    7.93    0.60
   5  -3   0    7.57    0.56
   5  -3   0    8.60    0.59
   5  -3   0    7.83    0.58
   5  -3   0    7.74    0.58
   5  -3   1   28.61    1.16
   5  -3   1   27.84    1.19
   5  -3   1   27.04    1.11
   5  -3   1   27.09    1.13
   5  -3   1   26.14    1.17
   5  -3   1   26.68    1.19
  -5   3  -2  127.75    4.00
   5  -3   2  133.28    3.99
   5  -3   2  133.85    3.95
   5  -3   2  132.59    4.03
   5  -3   2  130.02    4.06
   5  -3   3    0.46    0.30
   5  -3   3    0.40    0.39
  -5   3  -3    0.91    0.39
  -5   3  -3    0.09    0.32
   5  -3   4    1.96    0.35
   5  -3   4    1.46    0.49
  -5   3  -4    2.19    0.46
  -5   3  -4    2.25    0.39
  -5   3  -4    2.45    0.46
  -5   3  -5   -0.39    0.48
   5  -3   5   -0.04    0.48
  -5   3  -5   -0.31    0.41
  -5   3  -5    0.14    0.38
  -5   3  -6   -0.15    0.44
   5  -3   6   -0.11    0.45
  -5   3  -6    0.20    0.36
  -5   3  -6   -0.19    0.41
  -5   3  -7    0.52    0.48
   5  -3   7    0.22    0.43
  -5   3  -7    0.21    0.35
  -5   3  -7    0.11    0.41
  -5   3  -8   64.95    2.29
  -5   3  -8   61.57    2.26
  -5   3  -9  114.45    3.51
  -5   3  -9  117.34    3.62
   5  -3   9  107.39    3.50
  -5   3  -9  113.47    3.59
  -5   3  -9  120.80    3.69
  -5   3 -10    3.02    0.35
  -5   3 -10    1.91    0.36
  -5   3 -10    1.78    0.38
   5  -3  10    1.77    0.36
  -5   3 -11    0.85    0.19
   5  -3  11    0.16    0.20
  -5   3 -11    0.76    0.24
   5  -3  11    0.65    0.22
  -5   3 -11    0.83    0.23
   5  -2 -12    4.21    0.41
   5  -2 -12    4.05    0.44
   5  -2 -12    3.26    0.40
   5  -2 -12    3.56    0.45
   5  -2 -12    4.69    0.49
   5  -2 -12    3.80    0.49
   5  -2 -12    3.78    0.45
   5  -2 -11   38.63    1.51
   5  -2 -11   42.20    1.55
   5  -2 -11   39.65    1.53
   5  -2 -11   42.21    1.60
   5  -2 -11   43.87    1.64
   5  -2 -11   41.48    1.57
   5  -2 -11   44.17    1.65
   5  -2 -11   40.97    1.60
   5  -2 -10    2.98    0.51
   5  -2 -10    2.82    0.53
   5  -2 -10    3.13    0.56
   5  -2 -10    4.15    0.48
   5  -2 -10    3.49    0.49
   5  -2  -9    0.84    0.49
   5  -2  -9    1.22    0.48
   5  -2  -9    1.10    0.46
   5  -2  -9    1.31    0.43
   5  -2  -9    1.11    0.46
   5  -2  -9    1.90    0.39
   5  -2  -9    1.45    0.42
   5  -2  -9    1.10    0.48
   5  -2  -9    1.35    0.39
   5  -2  -8    2.61    0.53
   5  -2  -8    2.92    0.54
   5  -2  -8    2.67    0.46
   5  -2  -8    2.32    0.48
   5  -2  -8    2.68    0.41
   5  -2  -8    3.64    0.52
   5  -2  -8    2.82    0.56
   5  -2  -8    2.69    0.43
   5  -2  -8    2.62    0.48
   5  -2  -7   15.82    0.85
   5  -2  -7   14.66    0.81
   5  -2  -7   14.28    0.84
   5  -2  -7   15.61    0.87
   5  -2  -7   15.58    0.86
   5  -2  -7   14.87    0.85
   5  -2  -7   14.32    0.89
   5  -2  -7   14.78    0.88
   5  -2  -7   16.73    0.92
   5  -2  -7   15.52    0.84
   5  -2  -7   14.19    0.85
   5  -2  -7   16.62    0.92
   5  -2  -6   15.83    0.81
   5  -2  -6   13.40    0.74
   5  -2  -6   14.40    0.83
   5  -2  -6   14.34    0.82
   5  -2  -6   11.81    0.81
   5  -2  -6   14.68    0.76
   5  -2  -6   14.51    0.84
   5  -2  -6   14.05    0.83
   5  -2  -6   13.15    0.83
   5  -2  -6   15.69    0.87
   5  -2  -5   45.28    1.63
   5  -2  -5   42.71    1.66
   5  -2  -5   45.48    1.69
   5  -2  -5   47.27    1.58
   5  -2  -5   45.99    1.68
   5  -2  -5   45.68    1.64
   5  -2  -5   45.16    1.68
   5  -2  -5   47.68    1.67
   5  -2  -5   48.13    1.70
   5  -2  -5   44.77    1.63
   5  -2  -5   43.21    1.58
  -5   2   5   44.33    1.60
   5  -2  -5   47.18    1.70
   5  -2  -4    1.86    0.41
   5  -2  -4    1.41    0.33
   5  -2  -4    2.16    0.42
   5  -2  -4    1.82    0.38
   5  -2  -4    1.51    0.32
   5  -2  -4    1.59    0.35
   5  -2  -4    1.45    0.34
   5  -2  -4    1.47    0.36
   5  -2  -4    1.40    0.35
   5  -2  -4    1.42    0.38
   5  -2  -4    1.22    0.34
   5  -2  -3   97.51    3.04
   5  -2  -3   96.25    2.98
   5  -2  -3   93.21    2.97
   5  -2  -3  101.34    3.01
   5  -2  -3   95.36    2.99
   5  -2  -3   91.44    2.96
   5  -2  -3   90.93    2.93
   5  -2  -3   94.45    2.94
   5  -2  -2  244.87    6.69
   5  -2  -2  232.03    6.64
   5  -2  -2  226.44    6.63
   5  -2  -2  225.36    6.62
   5  -2  -2  239.55    6.66
   5  -2  -2  219.92    6.56
   5  -2  -1   16.85    0.82
   5  -2  -1   15.94    0.81
   5  -2  -1   16.23    0.81
   5  -2  -1   17.55    0.85
   5  -2  -1   15.51    0.80
   5  -2   0   17.10    0.82
   5  -2   0   15.74    0.81
   5  -2   0   16.50    0.83
   5  -2   0   15.85    0.79
   5  -2   0   16.21    0.80
   5  -2   0   14.59    0.79
  -5   2  -1   20.08    0.89
   5  -2   1   20.55    0.96
   5  -2   1   20.38    0.92
   5  -2   1   22.34    0.95
   5  -2   1   19.13    0.95
  -5   2  -2    2.88    0.38
   5  -2   2    3.22    0.38
   5  -2   2    3.73    0.43
   5  -2   2    3.70    0.42
   5  -2   2    3.35    0.48
   5  -2   3   -0.07    0.41
  -5   2  -3    0.32    0.32
   5  -2   4    3.83    0.59
  -5   2  -4    3.30    0.48
  -5   2  -5   42.99    1.68
  -5   2  -5   37.42    1.59
   5  -2   5   43.14    1.70
  -5   2  -5   38.76    1.59
  -5   2  -6   31.06    1.40
  -5   2  -6   30.35    1.30
  -5   2  -6   29.49    1.29
   5  -2   6   31.14    1.41
  -5   2  -6   29.53    1.35
  -5   2  -7    5.56    0.54
  -5   2  -7    6.20    0.62
   5  -2   7    5.44    0.63
  -5   2  -7    5.34    0.64
  -5   2  -7    6.60    0.62
  -5   2  -8   15.94    0.90
  -5   2  -8   16.54    1.00
  -5   2  -9    9.73    0.65
  -5   2  -9    9.48    0.65
   5  -2   9    9.79    0.60
  -5   2  -9   10.35    0.73
  -5   2 -10    0.35    0.30
  -5   2 -10    0.25    0.28
  -5   2 -10    0.20    0.27
   5  -2  10    0.28    0.29
  -5   2 -11   13.71    0.55
  -5   2 -11   13.97    0.57
   5  -1 -13    0.54    0.27
   5  -1 -13    0.08    0.30
   5  -1 -12    0.17    0.41
   5  -1 -12    0.21    0.39
   5  -1 -12   -0.19    0.39
   5  -1 -12    0.03    0.38
   5  -1 -12   -0.06    0.32
   5  -1 -12    0.36    0.32
   5  -1 -12    0.29    0.30
   5  -1 -12   -0.06    0.35
   5  -1 -12   -0.23    0.33
   5  -1 -11    1.48    0.44
   5  -1 -11    2.29    0.50
   5  -1 -11    2.07    0.50
   5  -1 -11    2.30    0.45
   5  -1 -10    7.18    0.59
   5  -1 -10    6.61    0.61
   5  -1 -10    7.28    0.70
   5  -1 -10    6.89    0.67
   5  -1 -10    7.10    0.68
   5  -1 -10    7.07    0.70
   5  -1 -10    7.21    0.68
   5  -1 -10    7.73    0.61
   5  -1 -10    7.09    0.64
   5  -1 -10    5.94    0.60
   5  -1 -10    6.36    0.58
   5  -1 -10    6.50    0.60
   5  -1  -9   70.82    2.37
   5  -1  -9   70.61    2.43
   5  -1  -9   71.48    2.52
   5  -1  -9   64.61    2.37
   5  -1  -9   68.82    2.40
   5  -1  -9   73.75    2.44
   5  -1  -9   68.95    2.42
   5  -1  -9   71.51    2.44
   5  -1  -9   68.40    2.49
   5  -1  -9   74.72    2.48
   5  -1  -9   73.22    2.48
   5  -1  -9   72.20    2.51
   5  -1  -8    0.21    0.34
   5  -1  -8    0.55    0.46
   5  -1  -8    0.27    0.40
   5  -1  -8    0.36    0.30
   5  -1  -8    0.29    0.40
   5  -1  -8    0.45    0.38
   5  -1  -8   -0.07    0.44
   5  -1  -8    0.19    0.43
   5  -1  -8    0.37    0.40
   5  -1  -8    0.59    0.37
   5  -1  -8    0.27    0.42
   5  -1  -8    0.07    0.38
   5  -1  -7   55.36    1.93
   5  -1  -7   56.34    2.01
   5  -1  -7   54.90    1.94
   5  -1  -7   52.52    1.91
   5  -1  -7   54.33    1.97
   5  -1  -7   51.03    1.98
   5  -1  -7   54.43    1.88
   5  -1  -7   56.98    1.95
   5  -1  -7   54.57    1.99
   5  -1  -7   56.41    1.93
   5  -1  -7   58.72    2.02
   5  -1  -7   54.41    2.00
   5  -1  -7   53.81    1.99
   5  -1  -6   89.63    2.94
   5  -1  -6   98.40    3.05
   5  -1  -6   93.01    3.00
   5  -1  -6   92.80    3.05
   5  -1  -6   97.16    3.07
   5  -1  -6   92.19    2.94
   5  -1  -6   94.72    2.94
   5  -1  -6   95.18    3.07
   5  -1  -6  100.20    3.08
   5  -1  -6   98.84    3.01
   5  -1  -6   96.58    2.99
   5  -1  -6   93.92    3.05
   5  -1  -6   93.49    3.05
   5  -1  -6   97.24    3.04
   5  -1  -5    2.12    0.36
   5  -1  -5    2.30    0.40
   5  -1  -5    2.44    0.41
   5  -1  -5    1.50    0.38
   5  -1  -5    1.60    0.38
   5  -1  -5    2.38    0.40
   5  -1  -5    1.63    0.36
   5  -1  -5    2.78    0.44
   5  -1  -5    2.43    0.39
   5  -1  -5    2.45    0.43
   5  -1  -5    2.29    0.38
   5  -1  -4   13.59    0.70
   5  -1  -4   14.61    0.75
   5  -1  -4   14.12    0.74
   5  -1  -4   14.50    0.78
   5  -1  -4   15.89    0.78
   5  -1  -4   15.79    0.79
   5  -1  -4   14.27    0.76
   5  -1  -4   16.72    0.80
   5  -1  -4   15.09    0.80
   5  -1  -3   17.36    0.83
   5  -1  -3   17.59    0.83
   5  -1  -3   16.01    0.80
   5  -1  -3   15.79    0.71
   5  -1  -3   16.12    0.75
   5  -1  -2  116.77    3.57
   5  -1  -2  125.01    3.60
   5  -1  -2  113.06    3.55
   5  -1  -1    1.69    0.38
   5  -1  -1    2.02    0.38
   5  -1   0   20.84    0.94
   5  -1   0   20.48    0.96
   5  -1   0   23.55    0.98
   5  -1   0   22.09    0.98
   5  -1   1    0.39    0.29
   5  -1   1    0.10    0.34
   5  -1   1    0.32    0.28
  -5   1  -1    0.35    0.26
   5  -1   1    0.37    0.37
   5  -1   2   15.18    0.77
  -5   1  -2   15.28    0.77
   5  -1   2   15.03    0.77
   5  -1   2   15.25    0.86
  -5   1  -3   93.65    2.93
   5  -1   3   92.00    2.90
  -5   1  -3   94.04    2.98
   5  -1   3   95.44    2.93
   5  -1   3   95.25    3.08
  -5   1  -3   88.37    2.95
  -5   1  -4   60.00    2.20
   5  -1   4   64.17    2.31
  -5   1  -4   63.79    2.25
  -5   1  -4   64.47    2.21
  -5   1  -5    0.67    0.41
   5  -1   5    0.91    0.49
  -5   1  -5    0.59    0.35
  -5   1  -5    0.66    0.38
  -5   1  -5    0.61    0.46
  -5   1  -6    2.41    0.51
  -5   1  -6    2.14    0.44
  -5   1  -6    1.84    0.48
   5  -1   6    1.48    0.50
  -5   1  -7   15.72    0.92
  -5   1  -7   16.21    0.95
   5  -1   7   17.54    0.98
  -5   1  -7   19.09    1.07
  -5   1  -8    0.49    0.35
  -5   1  -8    0.65    0.36
   5  -1   8    1.59    0.39
  -5   1  -8    0.65    0.39
  -5   1  -9   60.33    2.03
  -5   1  -9   54.41    1.96
  -5   1  -9   53.64    1.89
  -5   1  -9   56.25    1.87
  -5   1 -10    0.30    0.21
  -5   1 -10   -0.02    0.27
  -5   1 -10    0.17    0.25
  -5   1 -11    5.59    0.30
   5   0 -14    0.55    0.24
   5   0 -14    0.43    0.22
   5   0 -13   24.62    1.03
   5   0 -13   24.58    1.04
   5   0 -13   20.85    0.93
   5   0 -13   21.00    0.99
   5   0 -13   23.07    0.96
   5   0 -12   80.21    2.73
   5   0 -12   89.53    2.85
   5   0 -12   88.47    2.80
   5   0 -12   87.78    2.84
   5   0 -12   86.80    2.79
   5   0 -12   81.68    2.80
   5   0 -11   -0.09    0.36
   5   0 -11    0.32    0.38
   5   0 -11   -0.15    0.36
   5   0 -11    0.19    0.36
   5   0 -11    0.10    0.47
   5   0 -11    0.03    0.42
   5   0 -10    0.35    0.36
   5   0 -10    0.03    0.44
   5   0 -10    0.15    0.34
   5   0 -10    0.04    0.43
   5   0 -10   -0.03    0.38
   5   0 -10    0.31    0.37
   5   0 -10   -0.16    0.38
   5   0 -10    0.50    0.50
   5   0 -10   -0.04    0.43
   5   0 -10    0.25    0.50
   5   0 -10   -0.03    0.47
   5   0 -10   -0.03    0.45
   5   0 -10   -0.30    0.36
   5   0  -9    1.53    0.40
   5   0  -9    1.32    0.46
   5   0  -9    2.02    0.38
   5   0  -9    1.18    0.49
   5   0  -9    1.07    0.43
   5   0  -9    1.03    0.46
   5   0  -9    1.90    0.44
   5   0  -9    1.30    0.53
   5   0  -9    0.94    0.51
   5   0  -9    1.57    0.53
   5   0  -9    1.23    0.42
   5   0  -9    0.75    0.45
   5   0  -9    1.43    0.42
   5   0  -8   35.62    1.39
   5   0  -8   36.05    1.50
   5   0  -8   34.77    1.46
   5   0  -8   36.68    1.47
   5   0  -8   34.61    1.52
   5   0  -8   34.62    1.43
   5   0  -8   35.70    1.48
   5   0  -8   35.06    1.46
   5   0  -8   36.16    1.51
   5   0  -8   35.33    1.47
   5   0  -8   36.29    1.50
   5   0  -8   33.86    1.36
   5   0  -7    2.99    0.48
  -5   0   7    2.78    0.37
   5   0  -7    2.76    0.47
   5   0  -7    2.22    0.44
   5   0  -7    1.94    0.44
   5   0  -7    2.42    0.54
   5   0  -7    2.73    0.46
   5   0  -7    3.32    0.46
   5   0  -7    2.53    0.43
   5   0  -7    2.33    0.37
   5   0  -7    1.96    0.39
   5   0  -7    2.16    0.47
   5   0  -7    2.88    0.48
   5   0  -7    2.25    0.38
  -5   0   6  213.84    5.98
   5   0  -6  204.40    6.00
   5   0  -6  209.94    6.01
   5   0  -6  207.36    6.02
   5   0  -6  208.08    6.03
   5   0  -6  202.75    6.01
   5   0  -6  201.84    5.91
   5   0  -6  201.80    6.01
   5   0  -6  203.54    5.96
   5   0  -6  205.33    6.03
   5   0  -6  200.46    5.96
   5   0  -6  202.07    6.03
  -5   0   5    9.48    0.60
   5   0  -5    7.57    0.55
   5   0  -5    8.01    0.56
   5   0  -5    6.79    0.56
   5   0  -5    8.09    0.59
   5   0  -5    7.47    0.59
   5   0  -5    7.82    0.56
   5   0  -5    7.53    0.60
   5   0  -4   54.01    1.90
   5   0  -4   55.72    1.92
   5   0  -4   59.83    1.93
   5   0  -4   56.21    1.87
   5   0  -4   55.03    1.85
   5   0  -4   52.88    1.89
   5   0  -3  129.40    3.98
   5   0  -3  135.70    4.05
   5   0  -3  130.28    4.02
   5   0  -3  139.85    4.07
   5   0  -3  141.03    4.09
   5   0  -2    0.43    0.29
   5   0  -2    0.32    0.31
   5   0  -2    0.34    0.36
   5   0  -1  217.08    6.47
   5   0  -1  237.02    6.56
   5   0  -1  230.39    6.58
   5   0  -1  226.42    6.55
  -5   0   0    3.14    0.41
   5   0   0    3.39    0.41
   5   0   0    2.73    0.39
   5   0   0    3.07    0.41
   5   0   0    2.90    0.44
  -5   0  -1   -0.05    0.29
   5   0   1    0.05    0.30
   5   0   1    0.14    0.31
   5   0   1    0.10    0.30
  -5   0  -1    0.16    0.27
   5   0   1   -0.03    0.38
  -5   0  -2   30.25    1.20
   5   0   2   30.40    1.21
   5   0   2   29.58    1.20
  -5   0  -2   28.47    1.21
   5   0   2   31.80    1.36
  -5   0  -3  178.27    5.57
  -5   0  -3  189.48    5.57
  -5   0  -3  186.98    5.52
   5   0   3  191.09    5.66
  -5   0  -4   31.98    1.43
  -5   0  -4   31.87    1.39
  -5   0  -4   30.44    1.33
  -5   0  -4   33.20    1.42
   5   0   4   35.00    1.48
  -5   0  -5    3.77    0.55
  -5   0  -5    3.20    0.52
  -5   0  -5    2.96    0.50
  -5   0  -5    3.24    0.49
   5   0   5    3.34    0.56
  -5   0  -6    3.82    0.47
  -5   0  -6    5.11    0.59
  -5   0  -6    3.62    0.56
  -5   0  -6    4.38    0.57
  -5   0  -6    3.43    0.48
   5   0   6    3.55    0.59
  -5   0  -7   31.40    1.43
  -5   0  -8    0.38    0.34
   5   0   8    0.55    0.31
  -5   0  -8   -0.10    0.37
  -5   0  -9    0.30    0.28
  -5   0  -9    0.59    0.30
  -5   0  -9    0.55    0.35
  -5   0 -10    3.40    0.31
  -5   0 -10    2.91    0.28
   5   1 -15    0.47    0.16
   5   1 -14    3.07    0.36
   5   1 -14    3.20    0.36
   5   1 -13    0.35    0.35
   5   1 -13    0.64    0.34
   5   1 -13    0.55    0.30
   5   1 -13    0.26    0.32
   5   1 -13    0.62    0.40
   5   1 -12    3.92    0.53
   5   1 -12    4.25    0.47
   5   1 -12    4.74    0.58
   5   1 -12    4.39    0.45
   5   1 -11    9.29    0.74
   5   1 -11   10.59    0.74
   5   1 -11    8.77    0.69
   5   1 -11    9.33    0.70
   5   1 -11    8.68    0.69
   5   1 -11    8.57    0.80
   5   1 -11   10.08    0.67
   5   1 -10    5.39    0.63
   5   1 -10    6.67    0.64
   5   1 -10    5.57    0.61
   5   1 -10    5.76    0.64
   5   1 -10    5.80    0.74
   5   1 -10    7.04    0.58
   5   1 -10    6.06    0.59
   5   1  -9    6.58    0.67
   5   1  -9    7.87    0.69
   5   1  -9    6.43    0.73
   5   1  -9    6.10    0.59
   5   1  -9    6.60    0.62
   5   1  -9    6.47    0.63
   5   1  -9    7.87    0.68
   5   1  -8    8.21    0.71
   5   1  -8    8.24    0.69
   5   1  -8    8.66    0.71
   5   1  -8    7.37    0.77
   5   1  -8    8.01    0.63
   5   1  -8    8.71    0.60
   5   1  -8    8.56    0.66
   5   1  -8    8.14    0.70
  -5  -1   7   68.55    2.25
   5   1  -7   70.17    2.35
   5   1  -7   64.43    2.29
   5   1  -7   69.51    2.33
   5   1  -7   63.29    2.36
   5   1  -7   68.98    2.30
   5   1  -7   68.83    2.31
   5   1  -7   63.10    2.23
   5   1  -7   67.83    2.32
   5   1  -7   67.38    2.35
   5   1  -6    6.12    0.55
   5   1  -6    6.01    0.52
   5   1  -6    5.62    0.57
  -5  -1   6    5.37    0.49
   5   1  -6    5.82    0.57
   5   1  -6    5.84    0.53
   5   1  -6    6.63    0.57
   5   1  -6    6.22    0.53
   5   1  -6    5.18    0.54
   5   1  -5    0.64    0.37
   5   1  -5    0.68    0.38
   5   1  -5    1.00    0.34
   5   1  -5    0.76    0.38
  -5  -1   5    1.32    0.32
   5   1  -5    0.98    0.32
   5   1  -5    0.59    0.35
   5   1  -5    1.29    0.38
   5   1  -5    1.17    0.40
  -5  -1   4    9.24    0.61
   5   1  -4    9.47    0.65
   5   1  -4    9.66    0.57
   5   1  -4    9.29    0.64
   5   1  -4    9.67    0.63
   5   1  -4    9.91    0.64
   5   1  -4   10.17    0.64
   5   1  -4    9.11    0.64
   5   1  -3  113.37    3.64
   5   1  -3  118.41    3.68
   5   1  -3  122.90    3.73
   5   1  -3  126.30    3.74
  -5  -1   3  125.46    3.73
   5   1  -3  122.07    3.70
   5   1  -2  218.17    6.16
   5   1  -2  219.02    6.18
   5   1  -2  204.49    6.13
  -5  -1   2  208.27    6.14
   5   1  -2  205.98    6.12
   5   1  -1    9.39    0.63
   5   1  -1   10.61    0.69
   5   1  -1    9.23    0.66
  -5  -1   1    9.44    0.64
   5   1  -1   10.01    0.67
   5   1   0   47.99    1.73
  -5  -1   0   47.93    1.66
   5   1   0   48.03    1.76
   5   1   0   48.93    1.81
  -5  -1   0   45.58    1.70
   5   1   0   46.77    1.75
   5   1   1   90.28    2.86
  -5  -1  -1   89.02    2.85
   5   1   1   88.99    2.91
   5   1   1   89.26    3.00
  -5  -1  -1   89.25    2.84
  -5  -1  -1   88.46    2.86
   5   1   2    8.97    0.60
   5   1   2    7.40    0.56
   5   1   2    8.78    0.74
  -5  -1  -2    8.01    0.61
  -5  -1  -2    6.73    0.53
  -5  -1  -3   39.38    1.60
   5   1   3   39.88    1.68
  -5  -1  -3   38.44    1.58
  -5  -1  -4   -0.07    0.40
  -5  -1  -4    0.11    0.43
   5   1   4    0.20    0.51
  -5  -1  -4    0.11    0.39
  -5  -1  -5    1.20    0.45
  -5  -1  -5    0.94    0.42
   5   1   5    1.01    0.45
  -5  -1  -5    0.38    0.44
  -5  -1  -6    0.19    0.38
  -5  -1  -6   -0.04    0.41
   5   1   6   -0.28    0.42
  -5  -1  -7   51.52    1.84
  -5  -1  -7   49.16    1.83
  -5  -1  -7   49.20    1.75
  -5  -1  -7   49.20    1.83
   5   1   7   46.61    1.76
  -5  -1  -8  197.36    5.64
  -5  -1  -8  183.24    5.64
  -5  -1  -8  196.08    5.54
  -5  -1  -9    2.26    0.31
  -5  -1  -9    2.87    0.33
   5   2 -15    0.15    0.16
   5   2 -15    0.16    0.19
   5   2 -14    2.86    0.34
   5   2 -14    2.89    0.35
   5   2 -14    2.88    0.38
   5   2 -13    9.53    0.65
   5   2 -13    9.20    0.64
   5   2 -13    8.74    0.57
   5   2 -13    8.74    0.61
   5   2 -13    9.48    0.55
   5   2 -12   11.25    0.75
   5   2 -12   12.81    0.73
   5   2 -12   11.75    0.83
   5   2 -11  102.37    3.35
   5   2 -11  102.77    3.34
   5   2 -11  107.30    3.33
   5   2 -11  101.57    3.33
   5   2 -11   98.87    3.25
   5   2 -11   99.55    3.34
   5   2 -11  102.04    3.25
   5   2 -10   15.48    0.95
   5   2 -10   14.72    0.93
   5   2 -10   13.42    0.99
   5   2 -10   13.64    0.80
   5   2 -10   16.61    0.89
   5   2 -10   14.90    0.90
   5   2 -10   16.96    0.96
   5   2  -9    6.41    0.71
   5   2  -9    7.39    0.66
   5   2  -9    5.78    0.66
   5   2  -9    6.21    0.74
   5   2  -9    6.65    0.56
   5   2  -9    7.24    0.65
   5   2  -9    7.30    0.69
   5   2  -8    4.25    0.58
   5   2  -8    2.34    0.51
   5   2  -8    3.41    0.43
   5   2  -8    2.60    0.54
  -5  -2   8    3.73    0.44
   5   2  -8    3.30    0.50
   5   2  -8    3.55    0.56
   5   2  -8    3.54    0.45
   5   2  -8    2.84    0.45
   5   2  -7   33.76    1.42
   5   2  -7   31.70    1.34
   5   2  -7   34.81    1.45
  -5  -2   7   32.31    1.35
   5   2  -7   36.67    1.47
   5   2  -7   31.82    1.36
   5   2  -7   33.13    1.42
   5   2  -7   35.35    1.37
   5   2  -7   32.71    1.37
   5   2  -6   83.48    2.78
   5   2  -6   83.61    2.77
   5   2  -6   84.12    2.77
  -5  -2   6   81.95    2.75
   5   2  -6   88.47    2.82
   5   2  -6   84.06    2.73
   5   2  -6   84.90    2.78
   5   2  -6   86.31    2.74
   5   2  -6   82.14    2.78
   5   2  -5   39.08    1.52
   5   2  -5   38.13    1.52
   5   2  -5   41.45    1.53
  -5  -2   5   38.80    1.51
   5   2  -5   41.49    1.58
   5   2  -5   40.12    1.46
   5   2  -5   38.86    1.55
   5   2  -5   38.18    1.47
   5   2  -5   39.71    1.56
  -5  -2   4    5.89    0.54
   5   2  -4    6.34    0.60
   5   2  -4    5.93    0.52
   5   2  -4    5.87    0.54
   5   2  -4    5.95    0.52
   5   2  -4    6.03    0.50
   5   2  -4    5.86    0.56
  -5  -2   3    9.77    0.67
   5   2  -3   10.67    0.74
   5   2  -3   10.21    0.71
   5   2  -3    9.42    0.61
   5   2  -3    9.98    0.63
   5   2  -3   10.64    0.68
   5   2  -3   11.31    0.73
  -5  -2   2    5.36    0.53
   5   2  -2    5.45    0.58
   5   2  -2    5.28    0.54
   5   2  -2    5.46    0.56
   5   2  -2    5.42    0.54
  -5  -2   1   46.56    1.77
   5   2  -1   51.48    1.88
   5   2  -1   49.40    1.80
   5   2  -1   49.81    1.88
  -5  -2   1   47.60    1.72
   5   2  -1   48.54    1.83
  -5  -2   0   -0.15    0.32
   5   2   0    0.74    0.48
   5   2   0    0.33    0.36
   5   2   0    0.16    0.38
  -5  -2   0   -0.20    0.36
   5   2   0    0.78    0.45
  -5  -2  -1    2.51    0.40
   5   2   1    1.65    0.37
   5   2   1    2.14    0.43
  -5  -2  -1    2.29    0.45
   5   2   1    2.24    0.53
   5   2   2   25.18    1.28
  -5  -2  -2   23.81    1.11
  -5  -2  -3    1.82    0.42
  -5  -2  -3    1.78    0.52
   5   2   3    1.34    0.53
  -5  -2  -4    7.27    0.63
  -5  -2  -4    6.95    0.65
   5   2   4    7.74    0.73
  -5  -2  -4    6.83    0.71
[truncated: 687,895 more chars]
